# Supplementary material for: Transcriptomic and Physiological Analysis Reveal That α-Linolenic Acid Biosynthesis Responds to Early Chilling Tolerance in Pumpkin Rootstock Varieties
Source: Front Plant Sci. 2021 Apr 23;12:669565. doi: 10.3389/fpls.2021.669565 (PMC8104029; doi:10.3389/fpls.2021.669565)
Supplement: Supplementary Table 1 — Oligonucleotides used for qRT-RCR verification. [file Data_Sheet_1.xlsx]

## Sheet: Table S1
Supplementary Table S1. Oligonucleotides used for qRT-RCR verification
qRT-PCR verification	Gene_name		From 5' to 3'
ACX	CmoCh16G007460	Forward primer	ATGGCTCAAACGTTCAGGGT
		Reverse primer	ATGGCTCCGTCATTTGGTGT
AOC	CmoCh04G029760	Forward primer	CCTAATCCAAGTAGAGTTCAGGAAT
		Reverse primer	GGCTTAACCTAAGATACGCAGGA
AOS	CmoCh19G006540	Forward primer	CGCTTACAGGAAGCTCTACGA
		Reverse primer	CCTGTTTTTCGGCTTCGTTT
AOX	CmoCh16G002710	Forward primer	TGCTTTATGCCATGGGAAACTTAC
		Reverse primer	GCTTCACAACACGGTAAGCGAC
FAD2	CmoCh14G004250	Forward primer	GACCACTTGAAGCGAGTCCC
		Reverse primer	TGAAAGCAATGTGGGGGAATG
JMT1	CmoCh01G019860	Forward primer	AGTGGGCTCAAGAGTTTGTCG
		Reverse primer	CATAACCCTCGAACAGTTCATCC
JMT2	CmoCh01G019880	Forward primer	ACTTCGATGTGGAATGGGATGA
		Reverse primer	TGCTACTCTTTGTCCTCTCAACG
JMT3	CmoCh03G007580	Forward primer	GCATGGCCTATCATAAAGGAAGC
		Reverse primer	AAATCTGCGATGGCGAAGGT
JMT4	CmoCh07G004710	Forward primer	TGCTAACAATTCCATTCTCCAGC
		Reverse primer	AGTAGAGGCTGCTGATGGCT
JMT5	CmoCh07G004720	Forward primer	TGCTCCACTTTGGCAACAAC
		Reverse primer	TGAGCTGGGAAACTACCGT
LOX5	CmoCh05G011160	Forward primer	ATCAGCGCCACTCACACTT
		Reverse primer	AATAGCGGCGGGAGTGAAG
LOX1	CmoCh05G011410	Forward primer	GGCGTTTCTCTTCAGCTCAT
		Reverse primer	CCTCTCCAAAAACGCCTTGC
LOX2	CmoCh05G011440	Forward primer	CTTCGTTTGCTTATCGAAGTTGG
		Reverse primer	CCTCAATAGCAACTCCTCTCCG
LOX3	CmoCh13G001100	Forward primer	TCTTCCCCGACCAAGCTCT
		Reverse primer	GACGGCGTATGGATAATCCTCT
LOX4	CmoCh20G000660	Forward primer	ACCCCTACAGCTTAAGGCTTGTTAC
		Reverse primer	TGATTCAGGAGGACCATAAACAGC
PPCK	CmoCh10G010720	Forward primer	GTCTCTAGAAGATTCTCCGCCG
		Reverse primer	TCCACTGATGATGTTCCTTCTCC
CBF1	CmoCh02G010610	Forward primer	ACTTCCCGCCGATCCAATTT
		Reverse primer	GGGGAAAGTACCGAGCCAAA
CBF3	CmoCh14G002770	Forward primer	GGAGAAGGTGATACCGGCAG
		Reverse primer	TTTCTCTCCGTCGTCGTTCC
ACTIN	CmoCh02G006200	Forward primer	TGCCAATCTACGAGGGTTATG
		Reverse primer	GCTTTTCTTTCATGTCACGGA

## Sheet: Table S2
Supplementary Table S2. Total variance explained in PCA
Component	Initial Eigenvalues			Extraction sums of squared loadings
	Total	% of variance	Cumulative %	Total	% of variance
1	3.323	66.456	66.456	3.323	66.456
2	0.926	18.516	84.972
3	0.456	9.113	94.086
4	0.207	4.149	98.234
5	0.088	1.766	100

## Sheet: Table S3
Supplementary Table S3. Component matrixa in PCA
	Component
	PC1	PC2
Chlorophyll la	0.278	-0.159
Chlorophyll b	0.268	0.358
Carotenoids	0.221	-0.647
Relative electrolyte permeability	0.219	0.672
Chilling injury index	-0.235	0.238

## Sheet: Table S4
Supplementary Table S4. Distribution of principal components PC1 and PC2.
Rootstock	Variety number	PC1	PC2
Figleaf gourd	1	0.23725	-2.08208
Jingxinzhen 4	2	1.5143	-0.09593
Hemei 3	3	0.37403	0.25993
Riben Xuesong	4	-0.24002	-0.21975
Dazuo Taimu	5	0.17496	-0.29036
Jinxiu Taimu	6	-0.99166	2.00148
BeinongLiangzhen	7	-0.52562	0.04536
M51	8	0.03172	0.47421
RIben Lishi	9	0.116	-1.28127
Huangjinyan	10	-0.72038	0.34355
Huofenghuang	11	-0.90502	0.30536
Lizhiyuan	12	-1.75603	-0.33516
YuKaiZhenMu	13	0.60112	-0.53088
Qianglishi	14	2.08935	1.40556

## Sheet: Table S5
Supplementary table S5. CmoDEGs in pumpkin seedling leaves under chilling stress
Gene ID	baseMean	log2FoldChange	pvalue	Up/Down regulation	Gene annotation	InterPro classification	Go classification
CmoCh00G000010	3.7533	5.56011	0.0257788	down	Translation initiation factor IF-1, chloroplastic	IPR012340 (Nucleic acid-binding, OB-fold)	GO:0003743 (translation initiation factor activity), GO:0005840 (ribosome), GO:0006446 (regulation of translational initiation), GO:0009507 (chloroplast)
CmoCh00G000400	149.075	7.94806	7.66e-11	down	Cytochrome c biogenesis protein CcsA	IPR002541 (Cytochrome c assembly protein)	GO:0008535 (respiratory chain complex IV assembly), GO:0009535 (chloroplast thylakoid membrane), GO:0016021 (integral component of membrane), GO:0020037 (heme binding)
CmoCh00G000490	18.2715	7.85421	2.98e-06	down	ATP-dependent Clp protease proteolytic subunit (3.4.21.92)	IPR023562 (Clp protease proteolytic subunit /Translocation-enhancing protein TepA), IPR029045 (ClpP/crotonase-like domain)	GO:0004252 (serine-type endopeptidase activity), GO:0006508 (proteolysis), GO:0009570 (chloroplast stroma)
CmoCh00G000540	312.672	10.1044	1.84e-16	down	Photosystem II CP43 reaction center protein	IPR000484 (Photosynthetic reaction centre, L/M), IPR000932 (Photosystem antenna protein-like)	GO:0006118 (electron transport), GO:0009523 (photosystem II), GO:0009535 (chloroplast thylakoid membrane), GO:0009772 (photosynthetic electron transport in photosystem II), GO:0016021 (integral component of membrane), GO:0016168 (chlorophyll binding), GO:0018298 (protein-chromophore linkage), GO:0030076 (light-harvesting complex), GO:0045156 (electron transporter, transferring electrons within th…
CmoCh00G000550	66.0071	9.71385	2.8e-11	down	Photosystem I p700 chlorophyll A apoprotein A2	IPR001209 (Ribosomal protein S14), IPR001280 (Photosystem I PsaA/PsaB)	GO:0000287 (magnesium ion binding), GO:0003735 (structural constituent of ribosome), GO:0005840 (ribosome), GO:0006118 (electron transport), GO:0006412 (translation), GO:0009055 (electron carrier activity), GO:0009522 (photosystem I), GO:0009535 (chloroplast thylakoid membrane), GO:0015979 (photosynthesis), GO:0016021 (integral component of membrane), GO:0016168 (chlorophyll binding), GO:0016491 …
CmoCh00G000560	38.0906	8.91877	0.000266058	down	Photosystem I P700 chlorophyll A apoprotein A1	IPR001280 (Photosystem I PsaA/PsaB)	GO:0000287 (magnesium ion binding), GO:0006118 (electron transport), GO:0009055 (electron carrier activity), GO:0009522 (photosystem I), GO:0009535 (chloroplast thylakoid membrane), GO:0015979 (photosynthesis), GO:0016021 (integral component of membrane), GO:0016168 (chlorophyll binding), GO:0016491 (oxidoreductase activity), GO:0018298 (protein-chromophore linkage), GO:0051539 (4 iron, 4 sulfur …
CmoCh00G001030	9033.43	9.10838	3.85e-36	down	Acetyl-coenzyme A carboxylase carboxyl transferase subunit beta, chloroplastic (ACCase subunit beta) (Acetyl-CoA carboxylase carboxyltransferase subunit beta) (6.4.1.2)	IPR000438 (Acetyl-CoA carboxylase carboxyl transferase, beta subunit), IPR001750 (NADH:quinone oxidoreductase/Mrp antiporter, membrane subunit), IPR001865 (Ribosomal protein S2), IPR023591 (Ribosomal protein S2, flavodoxin-like domain), IPR029045 (ClpP/crotonase-like domain)	GO:0003735 (structural constituent of ribosome), GO:0003989 (acetyl-CoA carboxylase activity), GO:0005524 (ATP binding), GO:0006090 (pyruvate metabolic process), GO:0006412 (translation), GO:0006633 (fatty acid biosynthetic process), GO:0008270 (zinc ion binding), GO:0009317 (acetyl-CoA carboxylase complex), GO:0009570 (chloroplast stroma), GO:0015935 (small ribosomal subunit), GO:0016740 (transf…
CmoCh00G001040	74.8187	9.89197	5.6e-12	down	ATP synthase subunit alpha, chloroplastic (3.6.3.14)	IPR000194 (ATPase, F1/V1/A1 complex, alpha/beta subunit, nucleotide-binding domain), IPR006032 (Ribosomal protein S12/S23), IPR027417 (P-loop containing nucleoside triphosphate hydrolase)	GO:0003735 (structural constituent of ribosome), GO:0005524 (ATP binding), GO:0005739 (mitochondrion), GO:0005886 (plasma membrane), GO:0006119 (oxidative phosphorylation), GO:0006412 (translation), GO:0009535 (chloroplast thylakoid membrane), GO:0015935 (small ribosomal subunit), GO:0015986 (ATP synthesis coupled proton transport), GO:0015991 (ATP hydrolysis coupled proton transport), GO:0042254…
CmoCh00G001050	8344.69	9.52452	1.32e-30	down	ATP synthase subunit alpha, chloroplastic (3.6.3.14)	IPR004100 (ATPase, F1 complex alpha/beta subunit, N-terminal domain), IPR023366 (ATP synthase subunit alpha-like domain)	GO:0005524 (ATP binding), GO:0005886 (plasma membrane), GO:0006119 (oxidative phosphorylation), GO:0009535 (chloroplast thylakoid membrane), GO:0015986 (ATP synthesis coupled proton transport), GO:0015991 (ATP hydrolysis coupled proton transport), GO:0045261 (proton-transporting ATP synthase complex, catalytic core F(1)), GO:0046933 (proton-transporting ATP synthase activity, rotational mechanism…
CmoCh00G001060	2856.57	7.83294	3.7e-24	down	Unknown protein
CmoCh00G001070	205.269	11.349	4.82e-14	down	ATP synthase subunit alpha, chloroplastic (3.6.3.14)	IPR000194 (ATPase, F1/V1/A1 complex, alpha/beta subunit, nucleotide-binding domain), IPR027417 (P-loop containing nucleoside triphosphate hydrolase)	GO:0005524 (ATP binding), GO:0005739 (mitochondrion), GO:0005886 (plasma membrane), GO:0006119 (oxidative phosphorylation), GO:0009535 (chloroplast thylakoid membrane), GO:0015986 (ATP synthesis coupled proton transport), GO:0015991 (ATP hydrolysis coupled proton transport), GO:0045261 (proton-transporting ATP synthase complex, catalytic core F(1)), GO:0046933 (proton-transporting ATP synthase ac…
CmoCh00G001080	108.308	7.97821	1.35e-10	down	DNA-directed RNA polymerase beta subunit	IPR015712 (DNA-directed RNA polymerase, subunit 2)	GO:0003677 (DNA binding), GO:0003899 (DNA-directed RNA polymerase activity), GO:0005730 (nucleolus), GO:0006144 (purine nucleobase metabolic process), GO:0006206 (pyrimidine nucleobase metabolic process), GO:0006351 (transcription, DNA-templated), GO:0009507 (chloroplast), GO:0032549 (ribonucleoside binding)
CmoCh00G001260	278.889	8.85906	6.58e-14	down	NAD(P)H-quinone oxidoreductase subunit 2 A, chloroplastic	IPR001750 (NADH:quinone oxidoreductase/Mrp antiporter, membrane subunit)	GO:0005886 (plasma membrane), GO:0006120 (mitochondrial electron transport, NADH to ubiquinone), GO:0006744 (ubiquinone biosynthetic process), GO:0006814 (sodium ion transport), GO:0008137 (NADH dehydrogenase (ubiquinone) activity), GO:0009535 (chloroplast thylakoid membrane), GO:0015992 (proton transport), GO:0016021 (integral component of membrane), GO:0019684 (photosynthesis, light reaction), …
CmoCh00G001270	396.743	10.3975	3.89e-14	down	Unknown protein		GO:0005524 (ATP binding), GO:0009507 (chloroplast)
CmoCh00G001710	2414.57	9.89407	1.28e-24	down	30S ribosomal protein S11, chloroplastic	IPR001971 (Ribosomal protein S11)	GO:0003735 (structural constituent of ribosome), GO:0005840 (ribosome), GO:0006412 (translation), GO:0009507 (chloroplast), GO:0019843 (rRNA binding), GO:0042254 (ribosome biogenesis)
CmoCh01G001520	26.8723	3.39473	0.000700752	down	Glucan endo-1,3-beta-glucosidase 14	IPR000490 (Glycoside hydrolase, family 17), IPR017853 (Glycoside hydrolase superfamily)	GO:0005982 (starch metabolic process), GO:0005985 (sucrose metabolic process), GO:0006118 (electron transport), GO:0009055 (electron carrier activity), GO:0042973 (glucan endo-1,3-beta-D-glucosidase activity)
CmoCh01G002650	5.70024	5.18024	0.00535642	down	RNA-binding protein 34	IPR012677 (Nucleotide-binding alpha-beta plait domain)	GO:0000166 (nucleotide binding), GO:0003676 (nucleic acid binding)
CmoCh01G003090	101.84	2.54017	0.000485066	down	Unknown protein
CmoCh01G004520	57.7444	1.65169	0.0347394	down	Unknown protein
CmoCh01G006890	32.518	3.99262	0.000185557	down	Tetratricopeptide repeat (TPR)-like superfamily protein	IPR011990 (Tetratricopeptide-like helical domain)	GO:0005515 (protein binding), GO:0005622 (intracellular), GO:0006396 (RNA processing)
CmoCh01G009010	2.75932	5.11744	0.0371266	down	Non-lysosomal glucosylceramidase (NLGase) (3.2.1.45)	IPR014551 (Beta-glucosidase GBA2-type), IPR024462 (Beta-glucosidase, GBA2 type, N-terminal)	GO:0004348 (glucosylceramidase activity), GO:0005886 (plasma membrane), GO:0005975 (carbohydrate metabolic process), GO:0006680 (glucosylceramide catabolic process), GO:0016021 (integral component of membrane)
CmoCh01G009500	80.4442	6.57194	9.92e-09	down	NAD(P)H-quinone oxidoreductase subunit I, chloroplastic	IPR010226 (NADH-quinone oxidoreductase, chain I), IPR017896 (4Fe-4S ferredoxin-type, iron-sulphur binding domain)	GO:0005506 (iron ion binding), GO:0005886 (plasma membrane), GO:0006120 (mitochondrial electron transport, NADH to ubiquinone), GO:0006744 (ubiquinone biosynthetic process), GO:0006814 (sodium ion transport), GO:0008137 (NADH dehydrogenase (ubiquinone) activity), GO:0009535 (chloroplast thylakoid membrane), GO:0015992 (proton transport), GO:0019684 (photosynthesis, light reaction), GO:0048038 (qu…
CmoCh01G009590	7.45913	6.56932	0.00034235	down	30S ribosomal protein S7, chloroplastic	IPR000235 (Ribosomal protein S5/S7), IPR023798 (Ribosomal protein S7 domain)	GO:0000312 (plastid small ribosomal subunit), GO:0003735 (structural constituent of ribosome), GO:0005763 (mitochondrial small ribosomal subunit), GO:0006412 (translation), GO:0009507 (chloroplast), GO:0019843 (rRNA binding), GO:0042254 (ribosome biogenesis)
CmoCh01G009600	37.4283	8.89369	8.18e-09	down	30S ribosomal protein S12-B	IPR006032 (Ribosomal protein S12/S23)	GO:0003735 (structural constituent of ribosome), GO:0005739 (mitochondrion), GO:0006120 (mitochondrial electron transport, NADH to ubiquinone), GO:0006412 (translation), GO:0006744 (ubiquinone biosynthetic process), GO:0006814 (sodium ion transport), GO:0008137 (NADH dehydrogenase (ubiquinone) activity), GO:0009507 (chloroplast), GO:0015935 (small ribosomal subunit), GO:0015992 (proton transport)…
CmoCh01G010920	96.9315	1.63816	0.0267658	down	BTB/POZ domain-containing protein	IPR011333 (BTB/POZ fold)	GO:0005515 (protein binding), GO:0016567 (protein ubiquitination)
CmoCh01G011400	25.9412	1.9834	0.0340161	down	Serine O-acetyltransferase 1	IPR005881 (Serine O-acetyltransferase)	GO:0005737 (cytoplasm), GO:0006535 (cysteine biosynthetic process from serine), GO:0009001 (serine O-acetyltransferase activity), GO:0042967 (acyl-carrier-protein biosynthetic process)
CmoCh01G011630	11.5512	3.32315	0.0146435	down	GDP-L-galactose phosphorylase 1-like protein	IPR011146 (HIT-like domain), IPR026506 (GDP-L-galactose/GDP-D-glucose phosphorylase)	GO:0008152 (metabolic process), GO:0016779 (nucleotidyltransferase activity), GO:0080048 (GDP-D-glucose phosphorylase activity)
CmoCh01G013010	28.4051	3.29305	0.00179804	down	(Phosphoenolpyruvate carboxylase, putative) (1.3.1.74)	IPR021135 (Phosphoenolpyruvate carboxylase)	GO:0005737 (cytoplasm), GO:0006094 (gluconeogenesis), GO:0006099 (tricarboxylic acid cycle), GO:0008964 (phosphoenolpyruvate carboxylase activity), GO:0015979 (photosynthesis), GO:0019643 (reductive tricarboxylic acid cycle), GO:0032440 (2-alkenal reductase [NAD(P)] activity)
CmoCh01G013030	14.3417	2.4571	0.0479598	down	Peptide-N4-(N-acetyl-beta-glucosaminyl)asparagine amidase A	IPR021102 (Peptide-N4-(N-acetyl-beta-glucosaminyl)asparagine amidase A)	GO:0000224 (peptide-N4-(N-acetyl-beta-glucosaminyl)asparagine amidase activity), GO:0005774 (vacuolar membrane), GO:0006807 (nitrogen compound metabolic process), GO:0009505 (plant-type cell wall)
CmoCh01G013380	5.30317	4.16177	0.0427184	down	Callose synthase-like protein	IPR023175 (Vacuolar protein sorting-associate protein Vta1/Callose synthase, N-terminal domain), IPR026899 (1,3-beta-glucan synthase subunit FKS1-like, domain-1), IPR026953 (Callose synthase)	GO:0000148 (1,3-beta-D-glucan synthase complex), GO:0003843 (1,3-beta-D-glucan synthase activity), GO:0005982 (starch metabolic process), GO:0005985 (sucrose metabolic process), GO:0006075 ((1->3)-beta-D-glucan biosynthetic process), GO:0009556 (microsporogenesis), GO:0052543 (callose deposition in cell wall), GO:0061025 (membrane fusion)
CmoCh01G013430	6204.98	1.70647	0.0101642	down	Unknown protein
CmoCh01G015160	2655.77	6.69883	4.24e-13	down	(BnaC09g16480D protein) (BnaC09g26880D protein) (BnaC09g29120D protein) (BnaUnng00820D protein)		GO:0009507 (chloroplast)
CmoCh01G015200	116.157	2.45942	0.0115273	down	MADS-box transcription factor	IPR002487 (Transcription factor, K-box)	GO:0003677 (DNA binding), GO:0003700 (sequence-specific DNA binding transcription factor activity), GO:0005634 (nucleus), GO:0005667 (transcription factor complex), GO:0006355 (regulation of transcription, DNA-templated), GO:0016491 (oxidoreductase activity), GO:0045449 (regulation of transcription, DNA-templated), GO:0046983 (protein dimerization activity)
CmoCh01G015880	1536.25	8.47283	2.79e-06	down	30S ribosomal protein S18, chloroplastic	IPR001648 (Ribosomal protein S18), IPR001705 (Ribosomal protein L33), IPR011332 (Zinc-binding ribosomal protein)	GO:0003735 (structural constituent of ribosome), GO:0005840 (ribosome), GO:0006412 (translation), GO:0009507 (chloroplast), GO:0019843 (rRNA binding), GO:0042254 (ribosome biogenesis)
CmoCh01G015900	1259.24	7.42706	9.43e-12	down	Pre-mRNA cleavage complex 2 protein Pcf11, putative isoform 3	IPR007650 (Zf-FLZ domain)
CmoCh01G016760	13.1015	2.44553	0.0337114	down	Serine/threonine-protein kinase	IPR011009 (Protein kinase-like domain)	GO:0004674 (protein serine/threonine kinase activity), GO:0005524 (ATP binding), GO:0006468 (protein phosphorylation), GO:0009069 (serine family amino acid metabolic process)
CmoCh01G016950	65.5156	1.80639	0.0269513	down	Chaperone DnaJ	IPR001623 (DnaJ domain)	GO:0003677 (DNA binding), GO:0007067 (mitotic nuclear division)
CmoCh01G018830	109.01	1.52418	0.0492294	down	HXXXD-type acyl-transferase family protein	IPR003480 (Transferase), IPR023213 (Chloramphenicol acetyltransferase-like domain)	GO:0016740 (transferase activity)
CmoCh01G018860	17.894	3.91973	0.00250333	down	HXXXD-type acyl-transferase family protein	IPR003480 (Transferase), IPR023213 (Chloramphenicol acetyltransferase-like domain)	GO:0008152 (metabolic process), GO:0016747 (transferase activity, transferring acyl groups other than amino-acyl groups)
CmoCh01G018870	3.53854	4.48644	0.0351053	down	HXXXD-type acyl-transferase family protein	IPR003480 (Transferase), IPR023213 (Chloramphenicol acetyltransferase-like domain)
CmoCh01G019080	508.678	1.54165	0.00927903	down	Unknown protein
CmoCh01G019260	78.0928	2.59243	0.000625215	down	Disease resistance family protein	IPR002182 (NB-ARC), IPR008808 (Powdery mildew resistance protein, RPW8 domain), IPR027417 (P-loop containing nucleoside triphosphate hydrolase)	GO:0043531 (ADP binding)
CmoCh01G019970	30.6105	1.75751	0.0473569	down	Beta-galactosidase (3.2.1.23)	IPR000922 (D-galactoside/L-rhamnose binding SUEL lectin domain), IPR001944 (Glycoside hydrolase, family 35), IPR017853 (Glycoside hydrolase superfamily)	GO:0004565 (beta-galactosidase activity), GO:0006012 (galactose metabolic process), GO:0006027 (glycosaminoglycan catabolic process), GO:0006084 (acetyl-CoA metabolic process), GO:0006687 (glycosphingolipid metabolic process), GO:0009341 (beta-galactosidase complex), GO:0016126 (sterol biosynthetic process), GO:0016132 (brassinosteroid biosynthetic process), GO:0030246 (carbohydrate binding), GO:…
CmoCh01G020440	4.5461	3.91079	0.0423738	down	(Alcohol dehydrogenase, putative) (1.1.1.255)	IPR002085 (Alcohol dehydrogenase superfamily, zinc-type), IPR016040 (NAD(P)-binding domain), IPR020843 (Polyketide synthase, enoylreductase domain)	GO:0008270 (zinc ion binding), GO:0046029 (mannitol dehydrogenase activity), GO:0055114 (oxidation-reduction process)
CmoCh01G020490	262.02	1.61597	0.0243721	down	LYR motif-containing 2	IPR008011 (Complex 1 LYR protein)
CmoCh02G001020	7.83782	3.54341	0.030343	down	Phospho-N-acetylmuramoyl-pentapeptide-transferase, putative
CmoCh02G001910	658.45	2.13769	0.0150416	down	Structural constituent of rib	IPR005996 (Ribosomal protein L30, bacterial-type), IPR013128 (Peptidase C1A), IPR016082 (Ribosomal protein L30, ferredoxin-like fold domain), IPR025660 (Cysteine peptidase, histidine active site)	GO:0003735 (structural constituent of ribosome), GO:0006354 (DNA-templated transcription, elongation), GO:0006412 (translation), GO:0006508 (proteolysis), GO:0008234 (cysteine-type peptidase activity), GO:0015934 (large ribosomal subunit), GO:0042254 (ribosome biogenesis)
CmoCh02G003520	7.59699	5.58598	0.00343268	down	40S ribosomal protein S12	IPR000530 (Ribosomal protein S12e), IPR000932 (Photosystem antenna protein-like), IPR029064 (50S ribosomal protein L30e-like)	GO:0003735 (structural constituent of ribosome), GO:0005840 (ribosome), GO:0006412 (translation), GO:0009521 (photosystem), GO:0009767 (photosynthetic electron transport chain), GO:0016168 (chlorophyll binding), GO:0042254 (ribosome biogenesis)
CmoCh02G003960	3013.15	1.80736	0.00559022	down	SNF1-related kinase regulatory subunit gamma 1	IPR000644 (CBS domain)
CmoCh02G004880	77.7607	9.9469	2.04e-11	down	DNA-directed RNA polymerase subunit beta	IPR007644 (RNA polymerase, beta subunit, protrusion), IPR015712 (DNA-directed RNA polymerase, subunit 2)	GO:0003677 (DNA binding), GO:0003899 (DNA-directed RNA polymerase activity), GO:0005730 (nucleolus), GO:0006144 (purine nucleobase metabolic process), GO:0006206 (pyrimidine nucleobase metabolic process), GO:0006351 (transcription, DNA-templated), GO:0009507 (chloroplast), GO:0032549 (ribonucleoside binding)
CmoCh02G004890	61.8602	9.61675	5.57e-11	down	DNA-directed RNA polymerase subunit beta	IPR007644 (RNA polymerase, beta subunit, protrusion), IPR015712 (DNA-directed RNA polymerase, subunit 2)	GO:0003677 (DNA binding), GO:0003899 (DNA-directed RNA polymerase activity), GO:0005730 (nucleolus), GO:0006144 (purine nucleobase metabolic process), GO:0006206 (pyrimidine nucleobase metabolic process), GO:0006351 (transcription, DNA-templated), GO:0009507 (chloroplast), GO:0032549 (ribonucleoside binding)
CmoCh02G007830	3.75687	4.54363	0.0340721	down	Ribulose bisphosphate carboxylase/oxygenase activase 1		GO:0005524 (ATP binding)
CmoCh02G008000	13.125	3.27541	0.0139438	down	Pentatricopeptide repeat-containing protein, putative		GO:0005739 (mitochondrion), GO:0046686 (response to cadmium ion)
CmoCh02G009420	10.153	2.66113	0.0249031	down	Dof zinc finger protein	IPR003851 (Zinc finger, Dof-type)	GO:0003677 (DNA binding)
CmoCh02G009590	4.26624	5.76668	0.0146338	down	Beta-1,3-galactosyltransferase 7	IPR002659 (Glycosyl transferase, family 31), IPR025298 (Domain of unknown function DUF4094)	GO:0000139 (Golgi membrane), GO:0006346 (methylation-dependent chromatin silencing), GO:0006486 (protein glycosylation), GO:0016021 (integral component of membrane), GO:0030206 (chondroitin sulfate biosynthetic process), GO:0031048 (chromatin silencing by small RNA), GO:0047220 (galactosylxylosylprotein 3-beta-galactosyltransferase activity), GO:0051567 (histone H3-K9 methylation)
CmoCh02G009600	34.7884	1.90219	0.0140824	down	(Cation efflux protein/zinc transporter) (Zinc ion transmembrane transporter)	IPR002524 (Cation efflux protein), IPR027469 (Cation efflux protein transmembrane domain)	GO:0006826 (iron ion transport), GO:0008324 (cation transmembrane transporter activity), GO:0009705 (plant-type vacuole membrane), GO:0010106 (cellular response to iron ion starvation), GO:0010167 (response to nitrate), GO:0010299 (detoxification of cobalt ion), GO:0010312 (detoxification of zinc ion), GO:0015706 (nitrate transport), GO:0016021 (integral component of membrane), GO:0098655 (cation…
CmoCh02G009670	6381.51	7.08557	1.45e-15	down	Nuclear pore complex Nup98-Nup96	IPR007230 (Peptidase S59, nucleoporin)	GO:0005643 (nuclear pore), GO:0006810 (transport)
CmoCh02G010190	18.774	3.76747	0.0039678	down	Na/K-ATPase alpha 2 subunit		GO:0004721 (phosphoprotein phosphatase activity), GO:0005634 (nucleus), GO:0006470 (protein dephosphorylation), GO:0016572 (histone phosphorylation)
CmoCh02G010430	2.83798	5.18049	0.0278678	down	Lipid A export ATP-binding/permease protein MsbA	IPR003439 (ABC transporter-like), IPR011527 (ABC transporter type 1, transmembrane domain), IPR027417 (P-loop containing nucleoside triphosphate hydrolase)	GO:0005524 (ATP binding), GO:0006200 (obsolete ATP catabolic process), GO:0006855 (drug transmembrane transport), GO:0008152 (metabolic process), GO:0008559 (xenobiotic-transporting ATPase activity), GO:0009941 (chloroplast envelope), GO:0016021 (integral component of membrane), GO:0042908 (xenobiotic transport)
CmoCh02G011060	368.968	1.46772	0.0295577	down	Unknown protein
CmoCh02G011500	1045.54	3.80774	1.21e-08	down	Alpha/beta-hydrolase	IPR000639 (Epoxide hydrolase-like), IPR029058 (Alpha/Beta hydrolase fold)	GO:0008152 (metabolic process), GO:0016787 (hydrolase activity)
CmoCh02G011860	5.81606	4.35927	0.0176384	down	Protease m50 membrane-bound transcription factor site 2 protease, putative	IPR001193 (Membrane-bound transcription factor site-2 protease)	GO:0004222 (metalloendopeptidase activity), GO:0006508 (proteolysis), GO:0016020 (membrane)
CmoCh02G012020	88.5423	1.8866	0.0232961	down	2-oxoglutarate/malate translocator (Clone OMT103), mitochondrial membrane-pr	IPR018108 (Mitochondrial substrate/solute carrier), IPR023395 (Mitochondrial carrier domain)	GO:0005310 (dicarboxylic acid transmembrane transporter activity), GO:0005618 (cell wall), GO:0005743 (mitochondrial inner membrane), GO:0005774 (vacuolar membrane), GO:0006007 (glucose catabolic process), GO:0006096 (glycolytic process), GO:0006835 (dicarboxylic acid transport), GO:0009060 (aerobic respiration), GO:0009506 (plasmodesma), GO:0009941 (chloroplast envelope), GO:0015142 (tricarboxyl…
CmoCh02G012360	235.933	1.40801	0.0320859	down	F-box/kelch-repeat protein	IPR001810 (F-box domain), IPR015916 (Galactose oxidase, beta-propeller)	GO:0005515 (protein binding)
CmoCh02G013110	4.39113	3.84147	0.0357152	down	Subtilisin serine endopeptidase family protein, putative	IPR015500 (Peptidase S8, subtilisin-related), IPR023828 (Peptidase S8, subtilisin, Ser-active site)	GO:0004252 (serine-type endopeptidase activity), GO:0006508 (proteolysis)
CmoCh02G013800	3.60716	4.5125	0.0330289	down	Histone deacetylase (3.5.1.98)	IPR000286 (Histone deacetylase superfamily), IPR023801 (Histone deacetylase domain)	GO:0000118 (histone deacetylase complex), GO:0006355 (regulation of transcription, DNA-templated), GO:0032041 (NAD-dependent histone deacetylase activity (H3-K14 specific)), GO:0046969 (NAD-dependent histone deacetylase activity (H3-K9 specific)), GO:0046970 (NAD-dependent histone deacetylase activity (H4-K16 specific)), GO:0061647 (histone H3-K9 modification), GO:0070932 (histone H3 deacetylatio…
CmoCh02G014270	39.5357	1.8728	0.0130787	down	SNF1 protein kinase subunit beta-3	IPR006828 (Association with the SNF1 complex (ASC) domain)	GO:0005515 (protein binding), GO:0005975 (carbohydrate metabolic process), GO:0016301 (kinase activity), GO:0016310 (phosphorylation)
CmoCh02G014680	3.74463	5.57973	0.0403238	down	BTB/POZ domain-containing protein	IPR000210 (BTB/POZ-like)	GO:0005515 (protein binding), GO:0016567 (protein ubiquitination)
CmoCh02G015000	10427.5	1.62299	0.0206754	down	Unknown protein
CmoCh02G015010	11404	1.54519	0.0281057	down	Unknown protein
CmoCh02G016570	127.66	1.8932	0.0117992	down	Transcription factor MYC2-like protein	IPR011598 (Myc-type, basic helix-loop-helix (bHLH) domain), IPR025610 (Transcription factor MYC/MYB N-terminal)	GO:0016491 (oxidoreductase activity), GO:0046983 (protein dimerization activity)
CmoCh03G001530	21.7525	3.26025	0.00283315	down	Alpha-glucosidase	IPR000322 (Glycoside hydrolase family 31), IPR011013 (Galactose mutarotase-like domain)	GO:0004558 (alpha-1,4-glucosidase activity), GO:0005982 (starch metabolic process), GO:0005985 (sucrose metabolic process), GO:0006012 (galactose metabolic process), GO:0017177 (glucosidase II complex), GO:0030246 (carbohydrate binding), GO:0032450 (maltose alpha-glucosidase activity)
CmoCh03G002470	9.74855	6.94176	0.000131595	down	Pyridoxamine 5-phosphate oxidase-related fmn-binding protein	IPR012349 (FMN-binding split barrel), IPR019595 (Domain of unknown function DUF2470)	GO:0004733 (pyridoxamine-phosphate oxidase activity), GO:0005576 (extracellular region), GO:0008615 (pyridoxine biosynthetic process), GO:0009507 (chloroplast), GO:0010181 (FMN binding), GO:0055114 (oxidation-reduction process)
CmoCh03G002530	6.99401	3.46615	0.0336269	down	HXXXD-type acyl-transferase family protein	IPR003480 (Transferase), IPR023213 (Chloramphenicol acetyltransferase-like domain)	GO:0016410 (N-acyltransferase activity), GO:0042967 (acyl-carrier-protein biosynthetic process)
CmoCh03G003360	729.506	1.69859	0.0158159	down	MATE efflux family protein	IPR002528 (Multi antimicrobial extrusion protein), IPR029303 (Polysaccharide biosynthesis protein, C-terminal domain)	GO:0006855 (drug transmembrane transport), GO:0015238 (drug transmembrane transporter activity), GO:0015297 (antiporter activity), GO:0016021 (integral component of membrane), GO:0031969 (chloroplast membrane)
CmoCh03G003620	12.3696	2.94181	0.0295475	down	Vacuolar cation/proton exchanger 3	IPR004713 (Calcium/proton exchanger)	GO:0006885 (regulation of pH), GO:0015369 (calcium:proton antiporter activity), GO:0016021 (integral component of membrane), GO:0070588 (calcium ion transmembrane transport)
CmoCh03G004500	18.5891	3.08357	0.0365771	down	Pentatricopeptide repeat-containing protein	IPR002885 (Pentatricopeptide repeat), IPR011990 (Tetratricopeptide-like helical domain)	GO:0005515 (protein binding), GO:0005739 (mitochondrion), GO:0009507 (chloroplast), GO:0009793 (embryo development ending in seed dormancy), GO:0010027 (thylakoid membrane organization), GO:0010228 (vegetative to reproductive phase transition of meristem), GO:0016226 (iron-sulfur cluster assembly), GO:0048481 (ovule development)
CmoCh03G004790	34.4271	4.7033	6.88e-05	down	Prostamide/prostaglandin F synthase	IPR012336 (Thioredoxin-like fold)	GO:0004601 (peroxidase activity), GO:0006804 (peroxidase reaction), GO:0006979 (response to oxidative stress), GO:0009507 (chloroplast), GO:0010264 (myo-inositol hexakisphosphate biosynthetic process), GO:0051920 (peroxiredoxin activity), GO:0055114 (oxidation-reduction process)
CmoCh03G006230	10.8189	2.34052	0.0490848	down	U-box domain-containing protein 33	IPR014729 (Rossmann-like alpha/beta/alpha sandwich fold)	GO:0006950 (response to stress)
CmoCh03G007600	606.011	2.83837	0.00902941	down	TRNA--methyltransferase non-catalytic subunit trm6MTase subunit trm6, putative
CmoCh03G007610	4.94677	5.97505	0.00816056	down	Salicylic acid methyl transferase-like protein	IPR005299 (SAM dependent carboxyl methyltransferase), IPR029063 (S-adenosyl-L-methionine-dependent methyltransferase)	GO:0008168 (methyltransferase activity)
CmoCh03G008510	32.402	2.60859	0.00581675	down	Nucleic acid binding protein	IPR013087 (Zinc finger C2H2-type/integrase DNA-binding domain)	GO:0003676 (nucleic acid binding), GO:0046872 (metal ion binding)
CmoCh03G008620	335.984	1.77524	0.0444508	down	Unknown protein
CmoCh03G008900	75.5978	2.28317	0.0487871	down	(Alcohol dehydrogenase, putative) (1.1.1.255)	IPR002085 (Alcohol dehydrogenase superfamily, zinc-type), IPR016040 (NAD(P)-binding domain), IPR020843 (Polyketide synthase, enoylreductase domain)	GO:0008270 (zinc ion binding), GO:0046029 (mannitol dehydrogenase activity), GO:0055114 (oxidation-reduction process)
CmoCh03G008910	188.272	3.31798	0.0026479	down	(Rhamnogalacturonate lyase) (4.2.2.-)	IPR008979 (Galactose-binding domain-like), IPR010325 (Rhamnogalacturonate lyase), IPR011013 (Galactose mutarotase-like domain), IPR013784 (Carbohydrate-binding-like fold), IPR014766 (Carboxypeptidase, regulatory domain)	GO:0003824 (catalytic activity), GO:0005975 (carbohydrate metabolic process), GO:0030246 (carbohydrate binding)
CmoCh03G010090	25.7406	2.50423	0.0210079	down	Methyl esterase 10, putative	IPR029058 (Alpha/Beta hydrolase fold)
CmoCh03G011850	4.53753	5.8521	0.00414376	down	Threonine dehydratase (4.3.1.19) (Threonine deaminase)	IPR001721 (ACT-like domain), IPR001926 (Tryptophan synthase beta subunit-like PLP-dependent enzyme), IPR005787 (Threonine dehydratase, biosynthetic)	GO:0004794 (L-threonine ammonia-lyase activity), GO:0006094 (gluconeogenesis), GO:0006544 (glycine metabolic process), GO:0006563 (L-serine metabolic process), GO:0006566 (threonine metabolic process), GO:0007010 (cytoskeleton organization), GO:0009097 (isoleucine biosynthetic process), GO:0009507 (chloroplast), GO:0010498 (proteasomal protein catabolic process), GO:0030170 (pyridoxal phosphate b…
CmoCh03G011870	235.606	3.57385	0.0421709	down	Threonine dehydratase (4.3.1.19) (Threonine deaminase)	IPR001721 (ACT-like domain), IPR001926 (Tryptophan synthase beta subunit-like PLP-dependent enzyme), IPR005787 (Threonine dehydratase, biosynthetic)	GO:0004794 (L-threonine ammonia-lyase activity), GO:0006544 (glycine metabolic process), GO:0006563 (L-serine metabolic process), GO:0006566 (threonine metabolic process), GO:0009097 (isoleucine biosynthetic process), GO:0009536 (plastid), GO:0030170 (pyridoxal phosphate binding)
CmoCh03G011960	103.172	1.51976	0.0247982	down	Unknown protein
CmoCh03G012200	15.7764	2.84892	0.0140351	down	Receptor-like protein kinase	IPR011009 (Protein kinase-like domain), IPR013320 (Concanavalin A-like lectin/glucanase domain)	GO:0004672 (protein kinase activity), GO:0005524 (ATP binding), GO:0006468 (protein phosphorylation)
CmoCh03G013800	9.75385	2.70495	0.0217624	down	High mobility group B protein 14	IPR009071 (High mobility group box domain)	GO:0003677 (DNA binding)
CmoCh03G014140	63.7077	2.13412	0.00410044	down	Endoplasmic oxidoreductin-1	IPR007266 (Endoplasmic reticulum oxidoreductin 1)	GO:0003756 (protein disulfide isomerase activity), GO:0005789 (endoplasmic reticulum membrane), GO:0006457 (protein folding), GO:0016671 (oxidoreductase activity, acting on a sulfur group of donors, disulfide as acceptor), GO:0050660 (flavin adenine dinucleotide binding), GO:0055114 (oxidation-reduction process)
CmoCh03G014160	1530.94	4.04666	1.48e-06	down	Unknown protein
CmoCh03G014930	5.70234	3.59536	0.0326628	down	Chromodomain-helicase-DNA-binding protein 5	IPR000330 (SNF2-related), IPR001650 (Helicase, C-terminal), IPR009057 (Homeodomain-like), IPR009463 (Domain of unknown function DUF1087), IPR013083 (Zinc finger, RING/FYVE/PHD-type), IPR016197 (Chromo domain-like), IPR027417 (P-loop containing nucleoside triphosphate hydrolase)	GO:0000785 (chromatin), GO:0003677 (DNA binding), GO:0003682 (chromatin binding), GO:0003824 (catalytic activity), GO:0005515 (protein binding), GO:0005524 (ATP binding), GO:0005634 (nucleus), GO:0008152 (metabolic process), GO:0008270 (zinc ion binding)
CmoCh04G000220	6.78673	3.4342	0.0236411	down	Ribosomal RNA-processing protein 7 like A	IPR024326 (Ribosomal RNA-processing protein 7)	GO:0006626 (protein targeting to mitochondrion), GO:0009560 (embryo sac egg cell differentiation)
CmoCh04G000320	3.56106	4.49173	0.0383673	down	2-oxoglutarate (2OG) and Fe(II)-dependent oxygenase superfamily protein	IPR005123 (Oxoglutarate/iron-dependent dioxygenase), IPR026992 (Non-haem dioxygenase N-terminal domain), IPR027443 (Isopenicillin N synthase-like)	GO:0016706 (oxidoreductase activity, acting on paired donors, with incorporation or reduction of molecular oxygen, 2-oxoglutarate as one donor, and incorporation of one atom each of oxygen into both donors), GO:0055114 (oxidation-reduction process)
CmoCh04G001390	7.36584	3.58876	0.0310718	down	RING/U-box superfamily protein, putative	IPR013083 (Zinc finger, RING/FYVE/PHD-type)	GO:0005515 (protein binding), GO:0008270 (zinc ion binding)
CmoCh04G003230	2.82617	5.17212	0.0499827	down	Pyruvate dehydrogenase E1 component subunit alpha (1.2.4.1)	IPR017597 (Pyruvate dehydrogenase (acetyl-transferring) E1 component, alpha subunit, subgroup y), IPR029061 (Thiamin diphosphate-binding fold)	GO:0004739 (pyruvate dehydrogenase (acetyl-transferring) activity), GO:0005759 (mitochondrial matrix), GO:0006094 (gluconeogenesis), GO:0006096 (glycolytic process), GO:0009097 (isoleucine biosynthetic process), GO:0009098 (leucine biosynthetic process), GO:0009099 (valine biosynthetic process), GO:0045254 (pyruvate dehydrogenase complex), GO:0055114 (oxidation-reduction process)
CmoCh04G003470	2.87944	5.19368	0.026261	down	Plant invertase/pectin methylesterase inhibitor	IPR006501 (Pectinesterase inhibitor domain)	GO:0004857 (enzyme inhibitor activity), GO:0005982 (starch metabolic process), GO:0005985 (sucrose metabolic process), GO:0030599 (pectinesterase activity), GO:0043086 (negative regulation of catalytic activity)
CmoCh04G004670	4.19648	4.71002	0.0365052	down	Thymocyte nuclear protein 1	IPR015947 (PUA-like domain)	GO:0005634 (nucleus)
CmoCh04G007030	7.69382	4.7163	0.00553733	down	Bifunctional protein HldE	IPR002139 (Ribokinase), IPR029056 (Ribokinase-like)	GO:0004747 (ribokinase activity), GO:0006014 (D-ribose metabolic process), GO:0006098 (pentose-phosphate shunt), GO:0009570 (chloroplast stroma), GO:0046835 (carbohydrate phosphorylation)
CmoCh04G008400	67.0112	2.50538	0.00503053	down	Scarecrow-like transcription factor 7 family protein	IPR005202 (Transcription factor GRAS)	GO:0006351 (transcription, DNA-templated)
CmoCh04G009070	9.65664	3.33187	0.0135892	down	HD domain class transcription factor	IPR003106 (Leucine zipper, homeobox-associated), IPR009057 (Homeodomain-like)	GO:0003700 (sequence-specific DNA binding transcription factor activity), GO:0005634 (nucleus), GO:0005667 (transcription factor complex), GO:0006355 (regulation of transcription, DNA-templated), GO:0043565 (sequence-specific DNA binding), GO:0045449 (regulation of transcription, DNA-templated)
CmoCh04G009490	30.114	2.65087	0.00798386	down	Unknown protein
CmoCh04G010210	2581.68	2.75168	0.00213162	down	Vacuolar sorting protein SNF8, putative	IPR007286 (EAP30), IPR011991 (Winged helix-turn-helix DNA-binding domain)	GO:0000814 (ESCRT II complex), GO:0015031 (protein transport)
CmoCh04G010360	13.6611	2.78066	0.0467429	down	Unknown protein
CmoCh04G011880	180.325	2.00194	0.0155154	down	Nuclear pore complex-like protein	IPR019321 (Nucleoporin Nup88)	GO:0000226 (microtubule cytoskeleton organization), GO:0000911 (cytokinesis by cell plate formation), GO:0005643 (nuclear pore), GO:0006611 (protein export from nucleus), GO:0009627 (systemic acquired resistance)
CmoCh04G014210	356.764	2.21662	0.00566094	down	U-box domain-containing protein 43	IPR016024 (Armadillo-type fold)	GO:0005515 (protein binding)
CmoCh04G015480	19.4402	2.80534	0.012057	down	MATE efflux family protein	IPR002528 (Multi antimicrobial extrusion protein)	GO:0006855 (drug transmembrane transport), GO:0015238 (drug transmembrane transporter activity), GO:0015297 (antiporter activity), GO:0016020 (membrane)
CmoCh04G015530	102.206	1.44089	0.0347391	down	ATP-dependent RNA helicase, putative	IPR001650 (Helicase, C-terminal), IPR007502 (Helicase-associated domain), IPR011709 (Domain of unknown function DUF1605), IPR014001 (Helicase superfamily 1/2, ATP-binding domain), IPR014720 (Double-stranded RNA-binding domain), IPR027417 (P-loop containing nucleoside triphosphate hydrolase)	GO:0003676 (nucleic acid binding), GO:0005524 (ATP binding), GO:0008026 (ATP-dependent helicase activity), GO:0008152 (metabolic process)
CmoCh04G015620	2.76972	5.15072	0.0492337	down	Leucine-rich repeat receptor-like serine/threonine-protein kinase	IPR001611 (Leucine-rich repeat), IPR003591 (Leucine-rich repeat, typical subtype), IPR011009 (Protein kinase-like domain), IPR013210 (Leucine-rich repeat-containing N-terminal, type 2), IPR025875 (Leucine rich repeat 4)	GO:0004674 (protein serine/threonine kinase activity), GO:0005515 (protein binding), GO:0005524 (ATP binding), GO:0006468 (protein phosphorylation), GO:0009069 (serine family amino acid metabolic process), GO:0016021 (integral component of membrane), GO:0032440 (2-alkenal reductase [NAD(P)] activity), GO:0055114 (oxidation-reduction process)
CmoCh04G015710	62.8347	1.44565	0.0422638	down	DUF1639 family protein	IPR012438 (Protein of unknown function DUF1639)
CmoCh04G017400	4.57519	4.84962	0.018734	down	Beta-1,3-galactosyltransferase 15	IPR002659 (Glycosyl transferase, family 31), IPR013320 (Concanavalin A-like lectin/glucanase domain), IPR029044 (Nucleotide-diphospho-sugar transferases)	GO:0000139 (Golgi membrane), GO:0006486 (protein glycosylation), GO:0010488 (UDP-galactose:N-glycan beta-1,3-galactosyltransferase activity), GO:0010493 (Lewis a epitope biosynthetic process), GO:0016021 (integral component of membrane), GO:0030206 (chondroitin sulfate biosynthetic process), GO:0030246 (carbohydrate binding), GO:0047220 (galactosylxylosylprotein 3-beta-galactosyltransferase activ…
CmoCh04G017450	142.891	2.69937	0.000366279	down	Unknown protein
CmoCh04G019690	3.15391	5.31773	0.0363515	down	Receptor-like protein kinase, putative	IPR011009 (Protein kinase-like domain), IPR013320 (Concanavalin A-like lectin/glucanase domain), IPR024788 (Malectin-like carbohydrate-binding domain)	GO:0004672 (protein kinase activity), GO:0005524 (ATP binding), GO:0006468 (protein phosphorylation)
CmoCh04G020460	383.701	2.82654	0.00749228	down	Far1-related sequence 11-like protein	IPR004330 (FAR1 DNA binding domain), IPR007527 (Zinc finger, SWIM-type), IPR018289 (MULE transposase domain)	GO:0005634 (nucleus), GO:0008270 (zinc ion binding)
CmoCh04G020720	55.5548	9.46225	3.62e-10	down	DNA-directed RNA polymerase beta'' subunit	IPR007066 (RNA polymerase Rpb1, domain 3), IPR007083 (RNA polymerase Rpb1, domain 4)	GO:0003677 (DNA binding), GO:0003899 (DNA-directed RNA polymerase activity), GO:0005730 (nucleolus), GO:0006144 (purine nucleobase metabolic process), GO:0006206 (pyrimidine nucleobase metabolic process), GO:0006351 (transcription, DNA-templated), GO:0009507 (chloroplast)
CmoCh04G020730	6.74528	6.40689	0.00175419	down	ATP synthase subunit c, chloroplastic	IPR000454 (ATPase, F0 complex, subunit C), IPR002379 (V-ATPase proteolipid subunit C-like domain)	GO:0005886 (plasma membrane), GO:0006354 (DNA-templated transcription, elongation), GO:0008289 (lipid binding), GO:0009535 (chloroplast thylakoid membrane), GO:0010207 (photosystem II assembly), GO:0015986 (ATP synthesis coupled proton transport), GO:0015991 (ATP hydrolysis coupled proton transport), GO:0016021 (integral component of membrane), GO:0042170 (plastid membrane), GO:0045263 (proton-tr…
CmoCh04G020740	2414	8.92003	1.07e-27	down	ATP synthase subunit a	IPR000568 (ATPase, F0 complex, subunit A)	GO:0005743 (mitochondrial inner membrane), GO:0015078 (hydrogen ion transmembrane transporter activity), GO:0015986 (ATP synthesis coupled proton transport), GO:0016021 (integral component of membrane), GO:0045263 (proton-transporting ATP synthase complex, coupling factor F(o))
CmoCh04G020750	268.214	7.68769	1.07e-15	down	photosynthetic electron transfer A chrC:61657-62619 FORWARD	IPR024094 (Cytochrome f large domain)
CmoCh04G020760	4.21156	5.74022	0.0056645	down	ATP synthase subunit a, chloroplastic	IPR000568 (ATPase, F0 complex, subunit A)	GO:0009507 (chloroplast), GO:0009579 (thylakoid), GO:0015078 (hydrogen ion transmembrane transporter activity), GO:0015986 (ATP synthesis coupled proton transport), GO:0044425 (membrane part)
CmoCh04G021830	134.626	6.40074	0.00464894	down	NAD(P)H-quinone oxidoreductase subunit 5, chloroplastic	IPR002128 (NADH:ubiquinone/plastoquinone oxidoreductase, chloroplast chain 5, C-terminal)	GO:0006120 (mitochondrial electron transport, NADH to ubiquinone), GO:0006744 (ubiquinone biosynthetic process), GO:0006814 (sodium ion transport), GO:0008137 (NADH dehydrogenase (ubiquinone) activity), GO:0009507 (chloroplast), GO:0015992 (proton transport), GO:0048038 (quinone binding)
CmoCh04G022250	51.5276	2.86772	0.000358626	down	O-fucosyltransferase family protein	IPR019378 (GDP-fucose protein O-fucosyltransferase), IPR020818 (Chaperonin Cpn10)	GO:0005737 (cytoplasm), GO:0006457 (protein folding), GO:0016757 (transferase activity, transferring glycosyl groups)
CmoCh04G023120	160.295	1.70157	0.0128248	down	Putative translation initiation factor eIF-2B subunit 2-like	IPR000649 (Initiation factor 2B-related)	GO:0003743 (translation initiation factor activity), GO:0005840 (ribosome), GO:0006446 (regulation of translational initiation), GO:0016740 (transferase activity)
CmoCh04G028540	61.6773	1.89046	0.0155887	down	Cellulose synthase-like C1-2, glycosyltransferase family 2 protein	IPR029044 (Nucleotide-diphospho-sugar transferases)	GO:0000139 (Golgi membrane), GO:0005768 (endosome), GO:0005802 (trans-Golgi network), GO:0005886 (plasma membrane), GO:0005982 (starch metabolic process), GO:0005985 (sucrose metabolic process), GO:0006011 (UDP-glucose metabolic process), GO:0016021 (integral component of membrane), GO:0016760 (cellulose synthase (UDP-forming) activity), GO:0030244 (cellulose biosynthetic process)
CmoCh04G028560	141.767	2.20995	0.00234119	down	U-box domain-containing protein 40	IPR013083 (Zinc finger, RING/FYVE/PHD-type), IPR016024 (Armadillo-type fold)	GO:0004842 (ubiquitin-protein transferase activity), GO:0005515 (protein binding), GO:0016567 (protein ubiquitination)
CmoCh04G030240	13.8116	2.98369	0.0062871	down	Chaperone protein ClpB 1	IPR003959 (ATPase, AAA-type, core), IPR004176 (Clp, N-terminal), IPR023150 (Double Clp-N motif), IPR027417 (P-loop containing nucleoside triphosphate hydrolase)	GO:0005524 (ATP binding), GO:0019538 (protein metabolic process)
CmoCh04G030440	23.4148	6.38844	3.02e-05	down	Photosystem II reaction center protein I	IPR003686 (Photosystem II PsbI), IPR004853 (Triose-phosphate transporter domain)	GO:0008643 (carbohydrate transport), GO:0009539 (photosystem II reaction center), GO:0015979 (photosynthesis), GO:0016021 (integral component of membrane)
CmoCh04G031180	119.681	1.62826	0.0358354	down	Metal transporter protein	IPR004813 (Oligopeptide transporter, OPT superfamily)	GO:0055085 (transmembrane transport)
CmoCh04G031500	747.389	1.52378	0.0114134	down	Unknown protein
CmoCh05G001030	299.954	1.2743	0.0389654	down	Glycine dehydrogenase decarboxylating protein	IPR020581 (Glycine cleavage system P protein)	GO:0004375 (glycine dehydrogenase (decarboxylating) activity), GO:0005739 (mitochondrion), GO:0006546 (glycine catabolic process), GO:0006563 (L-serine metabolic process), GO:0006566 (threonine metabolic process), GO:0030170 (pyridoxal phosphate binding), GO:0032440 (2-alkenal reductase [NAD(P)] activity), GO:0055114 (oxidation-reduction process)
CmoCh05G001140	388.644	1.88555	0.00285536	down	Carboxyl-terminal peptidase	IPR004314 (Domain of unknown function DUF239), IPR025521 (Domain of unknown function DUF4409)
CmoCh05G001430	20.8902	2.2635	0.0489492	down	Subtilisin-like serine protease	IPR015500 (Peptidase S8, subtilisin-related), IPR016024 (Armadillo-type fold), IPR023828 (Peptidase S8, subtilisin, Ser-active site)	GO:0004252 (serine-type endopeptidase activity), GO:0005515 (protein binding), GO:0006508 (proteolysis)
CmoCh05G001950	10.9135	3.72524	0.00875671	down	Chaperone DnaJ	IPR001623 (DnaJ domain), IPR007872 (Zinc finger, DPH-type)
CmoCh05G002500	82.7178	1.80603	0.0439773	down	Chloroplast thylakoid membrane		GO:0009535 (chloroplast thylakoid membrane)
CmoCh05G003640	466.432	1.51741	0.0188451	down	Aspartate aminotransferase (2.6.1.1)	IPR000796 (Aspartate/other aminotransferase), IPR015424 (Pyridoxal phosphate-dependent transferase)	GO:0000162 (tryptophan biosynthetic process), GO:0004069 (L-aspartate:2-oxoglutarate aminotransferase activity), GO:0005829 (cytosol), GO:0006107 (oxaloacetate metabolic process), GO:0006522 (alanine metabolic process), GO:0006525 (arginine metabolic process), GO:0006531 (aspartate metabolic process), GO:0006534 (cysteine metabolic process), GO:0006536 (glutamate metabolic process), GO:0006560 (p…
CmoCh05G008300	62.099	9.62292	3.53e-11	down	ATP synthase subunit alpha, chloroplastic (3.6.3.14)	IPR000194 (ATPase, F1/V1/A1 complex, alpha/beta subunit, nucleotide-binding domain), IPR000793 (ATPase, F1/V1/A1 complex, alpha/beta subunit, C-terminal), IPR027417 (P-loop containing nucleoside triphosphate hydrolase)	GO:0005524 (ATP binding), GO:0005739 (mitochondrion), GO:0005886 (plasma membrane), GO:0006119 (oxidative phosphorylation), GO:0009535 (chloroplast thylakoid membrane), GO:0015986 (ATP synthesis coupled proton transport), GO:0015991 (ATP hydrolysis coupled proton transport), GO:0045261 (proton-transporting ATP synthase complex, catalytic core F(1)), GO:0046933 (proton-transporting ATP synthase ac…
CmoCh05G008480	8.63332	3.88025	0.00663883	down	Membrane transporter D1	IPR005828 (General substrate transporter), IPR020846 (Major facilitator superfamily domain)	GO:0008643 (carbohydrate transport), GO:0016021 (integral component of membrane), GO:0022891 (substrate-specific transmembrane transporter activity), GO:0032440 (2-alkenal reductase [NAD(P)] activity), GO:0055085 (transmembrane transport), GO:0055114 (oxidation-reduction process)
CmoCh05G008700	40.7646	2.06927	0.0409438	down	Sucrose-proton symporter 2	IPR004896 (PucC-related), IPR005989 (Sucrose/H+ symporter, plant), IPR020846 (Major facilitator superfamily domain)	GO:0005887 (integral component of plasma membrane), GO:0006812 (cation transport), GO:0008506 (sucrose:proton symporter activity), GO:0009915 (phloem sucrose loading), GO:0044763 (single-organism cellular process)
CmoCh05G010530	74.8055	2.00342	0.0221594	down	Cytosol aminopeptidase family protein	IPR011356 (Leucine aminopeptidase/peptidase B)	GO:0004177 (aminopeptidase activity), GO:0005737 (cytoplasm), GO:0006508 (proteolysis), GO:0008235 (metalloexopeptidase activity), GO:0030145 (manganese ion binding)
CmoCh05G013140	4.2366	5.76295	0.00761104	down	DnaJ/Hsp40 cysteine-rich domain superfamily protein	IPR001305 (Heat shock protein DnaJ, cysteine-rich domain), IPR002150 (Ribosomal protein L31)	GO:0003735 (structural constituent of ribosome), GO:0005840 (ribosome), GO:0006412 (translation), GO:0031072 (heat shock protein binding), GO:0042254 (ribosome biogenesis), GO:0044710 (single-organism metabolic process), GO:0044763 (single-organism cellular process), GO:0051082 (unfolded protein binding)
CmoCh06G000380	22.4641	3.61957	0.000900376	down	Protein EFR3 B	IPR016024 (Armadillo-type fold)	GO:0005488 (binding)
CmoCh06G002200	10.8107	4.26162	0.0141821	down	(2-oxoglutarate (2OG) and Fe(II)-dependent oxygenase superfamily protein) (Leucoanthocyanidin dioxygenase, putative 41415-43854)	IPR002283 (Isopenicillin N synthase), IPR026992 (Non-haem dioxygenase N-terminal domain), IPR027443 (Isopenicillin N synthase-like)	GO:0005506 (iron ion binding), GO:0016706 (oxidoreductase activity, acting on paired donors, with incorporation or reduction of molecular oxygen, 2-oxoglutarate as one donor, and incorporation of one atom each of oxygen into both donors), GO:0055114 (oxidation-reduction process)
CmoCh06G002230	44.222	2.36846	0.0163718	down	Pyridoxal 5'-phosphate synthase subunit PdxS	IPR001852 (Pyridoxal 5'-phosphate synthase subunit PdxS/SNZ), IPR013785 (Aldolase-type TIM barrel)	GO:0000023 (maltose metabolic process), GO:0005829 (cytosol), GO:0005886 (plasma membrane), GO:0006098 (pentose-phosphate shunt), GO:0006520 (cellular amino acid metabolic process), GO:0006982 (response to lipid hydroperoxide), GO:0008615 (pyridoxine biosynthetic process), GO:0010224 (response to UV-B), GO:0010335 (response to non-ionic osmotic stress), GO:0012505 (endomembrane system), GO:001599…
CmoCh06G003240	35.0884	1.75676	0.0355249	down	Heavy metal transport/detoxification superfamily protein	IPR006121 (Heavy metal-associated domain, HMA)	GO:0030001 (metal ion transport), GO:0046872 (metal ion binding)
CmoCh06G003470	5.43025	6.1196	0.00503529	down	E3 ubiquitin-protein ligase	IPR000569 (HECT), IPR016024 (Armadillo-type fold)	GO:0004842 (ubiquitin-protein transferase activity), GO:0005488 (binding), GO:0016567 (protein ubiquitination)
CmoCh06G004020	595.965	2.05206	0.00736566	down	Thaumatin-like protein 1	IPR001938 (Thaumatin)
CmoCh06G004720	3.05512	5.29226	0.038181	down	AT3g52740/F3C22_140		GO:0009744 (response to sucrose), GO:0009813 (flavonoid biosynthetic process), GO:0010224 (response to UV-B)
CmoCh06G005250	36.6249	1.69859	0.0438043	down	Pre-B-cell leukemia transcription factor 1	IPR006563 (POX domain), IPR009057 (Homeodomain-like)	GO:0003677 (DNA binding), GO:0006351 (transcription, DNA-templated), GO:0007165 (signal transduction), GO:0007275 (multicellular organismal development), GO:0009628 (response to abiotic stimulus), GO:0009725 (response to hormone), GO:0009889 (regulation of biosynthetic process), GO:0016043 (cellular component organization), GO:0044424 (intracellular part), GO:0045087 (innate immune response), GO:…
CmoCh06G005860	8.3245	2.63359	0.04817	down	Beta-carotene isomerase D27, chloroplastic	IPR025114 (Domain of unknown function DUF4033)	GO:0009534 (chloroplast thylakoid), GO:0009941 (chloroplast envelope), GO:0016556 (mRNA modification)
CmoCh06G006000	6.0666	4.35268	0.0147977	down	Kelch repeat-containing F-box family protein	IPR001810 (F-box domain), IPR015916 (Galactose oxidase, beta-propeller)	GO:0005515 (protein binding), GO:0005634 (nucleus), GO:0016567 (protein ubiquitination)
CmoCh06G006770	5.89092	5.23664	0.00801404	down	Phosphatidylinositol-phosphatidylcholine transfer protein SEC14 Ssh1	IPR001251 (CRAL-TRIO domain), IPR011074 (CRAL/TRIO, N-terminal domain)	GO:0009723 (response to ethylene), GO:0009738 (abscisic acid-activated signaling pathway), GO:0035556 (intracellular signal transduction)
CmoCh06G007100	16.5129	4.06616	0.00664703	down	Subtilisin-like serine protease	IPR015500 (Peptidase S8, subtilisin-related), IPR023828 (Peptidase S8, subtilisin, Ser-active site)	GO:0004252 (serine-type endopeptidase activity), GO:0006508 (proteolysis)
CmoCh06G007630	70.8764	2.12748	0.0131903	down	Unknown protein
CmoCh06G010100	54.9102	6.06133	1.59e-07	down	Photosystem I assembly protein Ycf4	IPR003359 (Photosystem I Ycf4, assembly)	GO:0009522 (photosystem I), GO:0009535 (chloroplast thylakoid membrane), GO:0015979 (photosynthesis), GO:0016021 (integral component of membrane)
CmoCh06G010720	6.40834	6.35785	0.000951702	down	Tyrosine-protein kinase transforming protein ros	IPR010632 (Domain of unknown function DUF1221), IPR011009 (Protein kinase-like domain)	GO:0004712 (protein serine/threonine/tyrosine kinase activity), GO:0004714 (transmembrane receptor protein tyrosine kinase activity), GO:0005524 (ATP binding), GO:0007169 (transmembrane receptor protein tyrosine kinase signaling pathway), GO:0018108 (peptidyl-tyrosine phosphorylation)
CmoCh06G010940	3.71007	5.55997	0.0220512	down	Receptor protein kinase, putative	IPR011009 (Protein kinase-like domain), IPR013083 (Zinc finger, RING/FYVE/PHD-type), IPR013320 (Concanavalin A-like lectin/glucanase domain), IPR014729 (Rossmann-like alpha/beta/alpha sandwich fold)	GO:0004672 (protein kinase activity), GO:0004842 (ubiquitin-protein transferase activity), GO:0005524 (ATP binding), GO:0006468 (protein phosphorylation), GO:0016567 (protein ubiquitination)
CmoCh06G012800	5.25087	3.45543	0.0415604	down	Core-2/I-branching beta-1,6-N-acetylglucosaminyltransferase family protein, putative	IPR003406 (Glycosyl transferase, family 14)	GO:0005794 (Golgi apparatus), GO:0006084 (acetyl-CoA metabolic process), GO:0008375 (acetylglucosaminyltransferase activity), GO:0016020 (membrane), GO:0016126 (sterol biosynthetic process), GO:0016132 (brassinosteroid biosynthetic process), GO:0030158 (protein xylosyltransferase activity), GO:0030206 (chondroitin sulfate biosynthetic process)
CmoCh06G013820	12.887	2.92579	0.0168558	down	Early light-induced protein	IPR022796 (Chlorophyll A-B binding protein), IPR023329 (Chlorophyll a/b binding protein domain)
CmoCh06G015050	17.7646	3.11544	0.00634517	down	BnaA06g29710D protein
CmoCh06G015610	8.69241	4.86079	0.00218814	down	Capsid		GO:0016023 (cytoplasmic membrane-bounded vesicle)
CmoCh06G017040	3.42273	5.43973	0.0286623	down	ADP-ribosylation factor GTPase-activating protein	IPR001164 (Arf GTPase activating protein), IPR011993 (Pleckstrin homology-like domain), IPR020683 (Ankyrin repeat-containing domain), IPR027267 (Arfaptin homology (AH) domain/BAR domain)	GO:0000278 (mitotic cell cycle), GO:0004672 (protein kinase activity), GO:0005515 (protein binding), GO:0005524 (ATP binding), GO:0005829 (cytosol), GO:0005886 (plasma membrane), GO:0006468 (protein phosphorylation), GO:0006897 (endocytosis), GO:0007155 (cell adhesion), GO:0008060 (GTPase activator activity), GO:0008270 (zinc ion binding), GO:0009733 (response to auxin), GO:0009855 (determination…
CmoCh06G017190	66.7753	1.90715	0.0316178	down	Short-chain dehydrogenase/reductase family protein	IPR002347 (Glucose/ribitol dehydrogenase)	GO:0005515 (protein binding), GO:0016491 (oxidoreductase activity), GO:0046685 (response to arsenic-containing substance), GO:0055114 (oxidation-reduction process)
CmoCh07G001890	1224.37	1.31564	0.0469808	down	Protein CHUP1, chloroplastic-like protein	IPR011719 (Conserved hypothetical protein CHP02058), IPR018316 (Tubulin/FtsZ, 2-layer sandwich domain)
CmoCh07G003000	2.93182	5.22403	0.0474879	down	Beta-1,3-galactosyltransferase-like protein	IPR002659 (Glycosyl transferase, family 31), IPR025298 (Domain of unknown function DUF4094)	GO:0005794 (Golgi apparatus), GO:0006486 (protein glycosylation), GO:0008378 (galactosyltransferase activity), GO:0016020 (membrane)
CmoCh07G003550	1073.09	1.66389	0.0142491	down	protein serine/threonine phosphatases;protein kinases;catalytics;cAMP-dependent protein kinase regulators;ATP binding;protein serine/threonine phosphatases	IPR011009 (Protein kinase-like domain), IPR011993 (Pleckstrin homology-like domain)	GO:0004674 (protein serine/threonine kinase activity), GO:0005524 (ATP binding), GO:0006468 (protein phosphorylation), GO:0009069 (serine family amino acid metabolic process)
CmoCh07G003720	17.5003	2.50348	0.048917	down	Trafficking protein particle complex subunit-like protein	IPR012880 (Domain of unknown function DUF1683, C-terminal), IPR021773 (Foie gras liver health family 1)	GO:0034645 (cellular macromolecule biosynthetic process), GO:0044723 (single-organism carbohydrate metabolic process), GO:0044763 (single-organism cellular process)
CmoCh07G003880	172.425	1.4061	0.0471358	down	Unknown protein
CmoCh07G003910	24.4434	2.46252	0.0440001	down	S-acyltransferase (2.3.1.225) (Palmitoyltransferase)	IPR001594 (Zinc finger, DHHC-type, palmitoyltransferase)	GO:0005774 (vacuolar membrane), GO:0008270 (zinc ion binding), GO:0016021 (integral component of membrane), GO:0019706 (protein-cysteine S-palmitoyltransferase activity), GO:0042967 (acyl-carrier-protein biosynthetic process)
CmoCh07G004720	6.46286	4.3319	0.0185277	down	Salicylic acid methyl transferase-like protein	IPR005299 (SAM dependent carboxyl methyltransferase), IPR029063 (S-adenosyl-L-methionine-dependent methyltransferase)	GO:0008168 (methyltransferase activity), GO:0032259 (methylation)
CmoCh07G005360	3.46701	5.44551	0.0174479	down	Unknown protein
CmoCh07G005850	374.028	2.83473	0.000516858	down	UDP-glycosyltransferase	IPR002213 (UDP-glucuronosyl/UDP-glucosyltransferase)	GO:0008152 (metabolic process), GO:0016758 (transferase activity, transferring hexosyl groups)
CmoCh07G005950	347.87	6.5577	0.00565184	down	ATP synthase subunit beta, chloroplastic	IPR005722 (ATPase, F1 complex, beta subunit), IPR027417 (P-loop containing nucleoside triphosphate hydrolase)	GO:0005524 (ATP binding), GO:0005886 (plasma membrane), GO:0006119 (oxidative phosphorylation), GO:0009535 (chloroplast thylakoid membrane), GO:0015986 (ATP synthesis coupled proton transport), GO:0015991 (ATP hydrolysis coupled proton transport), GO:0016021 (integral component of membrane), GO:0045261 (proton-transporting ATP synthase complex, catalytic core F(1)), GO:0045263 (proton-transportin…
CmoCh07G005960	2324.4	7.94506	5.08e-23	down	(Beta-glucosidase, putative) (3.2.1.21)	IPR002772 (Glycoside hydrolase family 3 C-terminal domain), IPR017853 (Glycoside hydrolase superfamily), IPR026891 (Fibronectin type III-like domain), IPR026892 (Glycoside hydrolase family 3)	GO:0005578 (proteinaceous extracellular matrix), GO:0005774 (vacuolar membrane), GO:0005982 (starch metabolic process), GO:0005985 (sucrose metabolic process), GO:0009044 (xylan 1,4-beta-xylosidase activity), GO:0009117 (nucleotide metabolic process)
CmoCh07G006930	14.0295	2.38808	0.048355	down	Microtubule-associated protein RP/EB family member 3	IPR001715 (Calponin homology domain), IPR004953 (EB1, C-terminal), IPR006076 (FAD dependent oxidoreductase)	GO:0008017 (microtubule binding), GO:0016491 (oxidoreductase activity), GO:0045298 (tubulin complex), GO:0055114 (oxidation-reduction process)
CmoCh07G009610	26.2373	8.37619	1.05e-07	down	Protein TIC 214	IPR008896 (Uncharacterised protein family Ycf1)	GO:0009507 (chloroplast)
CmoCh07G009650	26.2413	8.38288	1.02e-06	down	50S ribosomal protein L16, chloroplastic	IPR000114 (Ribosomal protein L16), IPR016180 (Ribosomal protein L10e/L16)	GO:0003735 (structural constituent of ribosome), GO:0005739 (mitochondrion), GO:0005840 (ribosome), GO:0006412 (translation), GO:0009507 (chloroplast), GO:0019843 (rRNA binding), GO:0042254 (ribosome biogenesis)
CmoCh07G010520	14.953	2.34522	0.0381477	down	Avr9/Cf-9 rapidly elicited protein	IPR007700 (Protein of unknown function DUF668), IPR021864 (Protein of unknown function DUF3475)
CmoCh07G010840	3.24722	5.37109	0.0191289	down	Tubulin beta-1 chain	IPR000217 (Tubulin), IPR023123 (Tubulin, C-terminal)	GO:0003924 (GTPase activity), GO:0005200 (structural constituent of cytoskeleton), GO:0005525 (GTP binding), GO:0005794 (Golgi apparatus), GO:0005874 (microtubule), GO:0006094 (gluconeogenesis), GO:0006184 (obsolete GTP catabolic process), GO:0007010 (cytoskeleton organization), GO:0007017 (microtubule-based process), GO:0010498 (proteasomal protein catabolic process), GO:0016020 (membrane), GO:0…
CmoCh07G012710	18.4252	2.90957	0.0170446	down	Adenine/guanine permease	IPR006043 (Xanthine/uracil/vitamin C permease)	GO:0005345 (purine nucleobase transmembrane transporter activity), GO:0015853 (adenine transport), GO:0015854 (guanine transport), GO:0015931 (nucleobase-containing compound transport), GO:0016021 (integral component of membrane), GO:0055085 (transmembrane transport)
CmoCh07G013640	241.564	1.97456	0.00876237	down	Cellulose synthase (2.4.1.12)	IPR005150 (Cellulose synthase), IPR008811 (Glycosyl hydrolases 36), IPR013083 (Zinc finger, RING/FYVE/PHD-type), IPR013785 (Aldolase-type TIM barrel), IPR029044 (Nucleotide-diphospho-sugar transferases)	GO:0005515 (protein binding), GO:0005768 (endosome), GO:0005802 (trans-Golgi network), GO:0005886 (plasma membrane), GO:0005982 (starch metabolic process), GO:0005985 (sucrose metabolic process), GO:0006011 (UDP-glucose metabolic process), GO:0006096 (glycolytic process), GO:0006816 (calcium ion transport), GO:0006833 (water transport), GO:0006952 (defense response), GO:0006972 (hyperosmotic resp…
CmoCh07G013920	4.1785	4.72045	0.0186069	down	Lycopene beta cyclase	IPR008671 (Lycopene cyclase-type, FAD-binding)	GO:0009507 (chloroplast), GO:0016117 (carotenoid biosynthetic process), GO:0016705 (oxidoreductase activity, acting on paired donors, with incorporation or reduction of molecular oxygen), GO:0016853 (isomerase activity), GO:0055114 (oxidation-reduction process)
CmoCh08G001420	39.0772	2.66158	0.00246557	down	Vesicle transport protein SEC20	IPR005606 (Sec20)	GO:0030244 (cellulose biosynthetic process), GO:0048193 (Golgi vesicle transport)
CmoCh08G001470	69.0718	1.72876	0.0196121	down	BZIP transcription factor bZIP80	IPR006867 (Domain of unknown function DUF632), IPR006868 (Domain of unknown function DUF630)	GO:0007020 (microtubule nucleation), GO:0009637 (response to blue light), GO:0010155 (regulation of proton transport), GO:0046777 (protein autophosphorylation)
CmoCh08G003130	45.5165	2.08168	0.00504413	down	Calcium-transporting ATPase (3.6.3.8)	IPR001757 (P-type ATPase), IPR023214 (HAD-like domain), IPR023298 (P-type ATPase, transmembrane domain)	GO:0002679 (respiratory burst involved in defense response), GO:0005388 (calcium-transporting ATPase activity), GO:0005516 (calmodulin binding), GO:0005524 (ATP binding), GO:0006882 (cellular zinc ion homeostasis), GO:0009624 (response to nematode), GO:0010200 (response to chitin), GO:0016021 (integral component of membrane), GO:0016529 (sarcoplasmic reticulum), GO:0030968 (endoplasmic reticulum …
CmoCh08G003690	5.71709	4.33403	0.0187519	down	GA signaling receptor	IPR029058 (Alpha/Beta hydrolase fold)	GO:0000165 (MAPK cascade), GO:0000303 (response to superoxide), GO:0005634 (nucleus), GO:0006612 (protein targeting to membrane), GO:0009409 (response to cold), GO:0009414 (response to water deprivation), GO:0009733 (response to auxin), GO:0009738 (abscisic acid-activated signaling pathway), GO:0009845 (seed germination), GO:0009862 (systemic acquired resistance, salicylic acid mediated signaling…
CmoCh08G003910	24.182	3.43882	0.00415936	down	OTU domain-containing protein 6B	IPR003323 (Ovarian tumour, otubain)	GO:0005829 (cytosol), GO:0006508 (proteolysis), GO:0006606 (protein import into nucleus), GO:0008233 (peptidase activity)
CmoCh08G004890	6.73342	3.38766	0.0460533	down	Receptor-like serine/threonine-protein kinase	IPR011009 (Protein kinase-like domain), IPR016253 (Integrin-linked protein kinase)	GO:0000186 (activation of MAPKK activity), GO:0004709 (MAP kinase kinase kinase activity), GO:0005524 (ATP binding), GO:0007178 (transmembrane receptor protein serine/threonine kinase signaling pathway), GO:0009069 (serine family amino acid metabolic process), GO:0016021 (integral component of membrane)
CmoCh08G006030	15.1963	2.67947	0.0485594	down	VQ motif-containing protein	IPR008889 (VQ)
CmoCh08G006270	7.44873	6.55794	0.000425004	down	NAD(P)H-quinone oxidoreductase subunit H, chloroplastic	IPR014029 (NADH:ubiquinone oxidoreductase, 49kDa subunit, conserved site), IPR029014 (NiFe hydrogenase-like)	GO:0005886 (plasma membrane), GO:0006118 (electron transport), GO:0006810 (transport), GO:0009535 (chloroplast thylakoid membrane), GO:0019684 (photosynthesis, light reaction), GO:0048038 (quinone binding), GO:0050136 (NADH dehydrogenase (quinone) activity), GO:0051287 (NAD binding), GO:0055114 (oxidation-reduction process)
CmoCh08G007220	3.93278	4.64198	0.0241479	down	Calcium-activated chloride channel protein	IPR007632 (Anoctamin)	GO:0005254 (chloride channel activity), GO:0034707 (chloride channel complex), GO:1902476 (chloride transmembrane transport)
CmoCh08G007750	27.7821	2.71623	0.00336945	down	Subtilisin-like serine protease	IPR015500 (Peptidase S8, subtilisin-related), IPR023828 (Peptidase S8, subtilisin, Ser-active site)	GO:0004252 (serine-type endopeptidase activity), GO:0005774 (vacuolar membrane), GO:0006508 (proteolysis), GO:0009505 (plant-type cell wall), GO:0015996 (chlorophyll catabolic process), GO:0042802 (identical protein binding), GO:0043086 (negative regulation of catalytic activity), GO:0048046 (apoplast)
CmoCh09G000450	17.2332	2.66709	0.0288326	down	Calcium-binding EF hand family protein	IPR000261 (EPS15 homology (EH)), IPR011992 (EF-hand domain pair)	GO:0005509 (calcium ion binding), GO:0005515 (protein binding), GO:0051640 (organelle localization)
CmoCh09G001880	6.53229	4.45891	0.0109921	down	Cytochrome P450 family protein	IPR001128 (Cytochrome P450)	GO:0005506 (iron ion binding), GO:0016491 (oxidoreductase activity), GO:0020037 (heme binding), GO:0055114 (oxidation-reduction process)
CmoCh09G001890	124.293	2.26373	0.0164637	down	Cytochrome P450 family protein	IPR001128 (Cytochrome P450)	GO:0005506 (iron ion binding), GO:0016491 (oxidoreductase activity), GO:0020037 (heme binding), GO:0055114 (oxidation-reduction process)
CmoCh09G003120	18.8944	2.76829	0.0152966	down	Sodium-coupled neutral amino acid transporter 3	IPR013057 (Amino acid transporter, transmembrane domain)	GO:0016021 (integral component of membrane)
CmoCh09G003500	2469.29	1.60236	0.0303032	down	Transposon Ty1-BR Gag-Pol polyprotein	IPR012337 (Ribonuclease H-like domain)	GO:0003676 (nucleic acid binding), GO:0015074 (DNA integration), GO:0043167 (ion binding), GO:0044699 (single-organism process)
CmoCh09G003550	8.71196	2.82735	0.0483095	down	17.6 kDa class II heat shock protein	IPR008978 (HSP20-like chaperone)
CmoCh09G004190	2.50019	4.98969	0.0430293	down	serine/threonine protein kinase 1	IPR020636 (Calcium/calmodulin-dependent/calcium-dependent protein kinase), IPR028375 (KA1 domain/Ssp2 C-terminal domain)	GO:0004683 (calmodulin-dependent protein kinase activity), GO:0005524 (ATP binding), GO:0006468 (protein phosphorylation), GO:0007165 (signal transduction), GO:0009069 (serine family amino acid metabolic process)
CmoCh09G005320	2.7856	5.14794	0.0342358	down	SAUR-like auxin-responsive family protein	IPR003676 (Auxin-induced protein, ARG7), IPR029044 (Nucleotide-diphospho-sugar transferases)	GO:0006024 (glycosaminoglycan biosynthetic process), GO:0015012 (heparan sulfate proteoglycan biosynthetic process), GO:0016021 (integral component of membrane), GO:0016758 (transferase activity, transferring hexosyl groups), GO:0031227 (intrinsic component of endoplasmic reticulum membrane)
CmoCh09G005790	69.8063	2.31374	0.00635191	down	Argininosuccinate lyase	IPR000362 (Fumarate lyase family), IPR001623 (DnaJ domain), IPR008948 (L-Aspartase-like), IPR024083 (Fumarase/histidase, N-terminal)	GO:0004056 (argininosuccinate lyase activity), GO:0006164 (purine nucleotide biosynthetic process), GO:0006522 (alanine metabolic process), GO:0006531 (aspartate metabolic process), GO:0006560 (proline metabolic process), GO:0009570 (chloroplast stroma), GO:0042450 (arginine biosynthetic process via ornithine)
CmoCh09G006600	17.8198	7.82398	0.0453652	down	Ribosomal RNA small subunit methyltransferase G, putative
CmoCh09G006730	5.62763	4.26222	0.0314913	down	Unknown protein
CmoCh09G007130	5.23312	3.56174	0.0389666	down	Vacuolar sorting-associated-like protein	IPR007234 (Vps53-like, N-terminal)
CmoCh09G007720	135.367	2.28594	0.0374324	down	U-box domain-containing protein 13	IPR000008 (C2 domain), IPR016024 (Armadillo-type fold)	GO:0005515 (protein binding)
CmoCh09G008460	25.57	2.40798	0.0116585	down	Protein phosphatase 2c	IPR001932 (Protein phosphatase 2C (PP2C)-like domain), IPR015655 (Protein phosphatase 2C), IPR018087 (Glycoside hydrolase, family 5, conserved site)	GO:0004721 (phosphoprotein phosphatase activity), GO:0005975 (carbohydrate metabolic process), GO:0006470 (protein dephosphorylation), GO:0046872 (metal ion binding)
CmoCh09G008490	673.83	2.33539	0.00194272	down	Early nodulin-like protein 2	IPR008972 (Cupredoxin)	GO:0006118 (electron transport), GO:0006855 (drug transmembrane transport), GO:0009055 (electron carrier activity), GO:0015238 (drug transmembrane transporter activity), GO:0015297 (antiporter activity), GO:0016021 (integral component of membrane)
CmoCh09G008980	4119.7	1.64816	0.0325114	down	Unknown protein
CmoCh09G009130	4.60456	5.87237	0.00370008	down	Unknown protein
CmoCh09G009870	1413.74	1.28408	0.0398358	down	Tornado 1	IPR003590 (Leucine-rich repeat, ribonuclease inhibitor subtype), IPR027417 (P-loop containing nucleoside triphosphate hydrolase)	GO:0005525 (GTP binding), GO:0008152 (metabolic process), GO:0009734 (auxin-activated signaling pathway), GO:0009825 (multidimensional cell growth), GO:0009855 (determination of bilateral symmetry), GO:0009956 (radial pattern formation), GO:0009965 (leaf morphogenesis), GO:0010014 (meristem initiation), GO:0010073 (meristem maintenance), GO:0010305 (leaf vascular tissue pattern formation), GO:001…
CmoCh09G010600	8.11175	4.24119	0.0114817	down	Ectonucleoside triphosphate diphosphohydrolase 5	IPR000407 (Nucleoside phosphatase GDA1/CD39)	GO:0008152 (metabolic process), GO:0016787 (hydrolase activity)
CmoCh09G011820	1388.55	2.11121	0.0030983	down	ATP synthase subunit beta, chloroplastic	IPR005722 (ATPase, F1 complex, beta subunit)	GO:0005524 (ATP binding), GO:0005886 (plasma membrane), GO:0006119 (oxidative phosphorylation), GO:0009535 (chloroplast thylakoid membrane), GO:0015986 (ATP synthesis coupled proton transport), GO:0015991 (ATP hydrolysis coupled proton transport), GO:0016021 (integral component of membrane), GO:0045261 (proton-transporting ATP synthase complex, catalytic core F(1)), GO:0045263 (proton-transportin…
CmoCh09G011830	8.55367	6.75246	0.000551477	down	(Ribulose bisphosphate carboxylase large chain) (4.1.1.39)	IPR000685 (Ribulose bisphosphate carboxylase, large subunit, C-terminal), IPR017443 (Ribulose bisphosphate carboxylase, large subunit, ferrodoxin-like N-terminal)	GO:0000287 (magnesium ion binding), GO:0004497 (monooxygenase activity), GO:0009573 (chloroplast ribulose bisphosphate carboxylase complex), GO:0009853 (photorespiration), GO:0016984 (ribulose-bisphosphate carboxylase activity), GO:0019253 (reductive pentose-phosphate cycle), GO:0046487 (glyoxylate metabolic process), GO:0055114 (oxidation-reduction process)
CmoCh09G011850	27.953	2.09237	0.0430752	down	Cellulose synthase (2.4.1.12)	IPR005150 (Cellulose synthase), IPR013083 (Zinc finger, RING/FYVE/PHD-type), IPR029044 (Nucleotide-diphospho-sugar transferases)	GO:0005515 (protein binding), GO:0005886 (plasma membrane), GO:0005982 (starch metabolic process), GO:0005985 (sucrose metabolic process), GO:0006011 (UDP-glucose metabolic process), GO:0008270 (zinc ion binding), GO:0016021 (integral component of membrane), GO:0016760 (cellulose synthase (UDP-forming) activity), GO:0030244 (cellulose biosynthetic process), GO:0071555 (cell wall organization)
CmoCh09G012060	3.19536	5.33167	0.0363782	down	ATP-dependent Clp protease proteolytic subunit (3.4.21.92)	IPR023562 (Clp protease proteolytic subunit /Translocation-enhancing protein TepA), IPR029045 (ClpP/crotonase-like domain)	GO:0004252 (serine-type endopeptidase activity), GO:0006508 (proteolysis), GO:0009570 (chloroplast stroma)
CmoCh09G012240	34.2462	8.76272	5.16e-08	down	Phot	IPR000484 (Photosynthetic reaction centre, L/M)	GO:0006118 (electron transport), GO:0009507 (chloroplast), GO:0009772 (photosynthetic electron transport in photosystem II), GO:0016491 (oxidoreductase activity), GO:0034357 (photosynthetic membrane), GO:0044425 (membrane part), GO:0045156 (electron transporter, transferring electrons within the cyclic electron transport pathway of photosynthesis activity), GO:0046872 (metal ion binding)
CmoCh09G012250	295.68	11.8763	2.43e-17	down	ATP synthase epsilon chain, chloroplastic	IPR001469 (ATPase, F1 complex, delta/epsilon subunit)	GO:0005524 (ATP binding), GO:0005886 (plasma membrane), GO:0006119 (oxidative phosphorylation), GO:0009535 (chloroplast thylakoid membrane), GO:0015986 (ATP synthesis coupled proton transport), GO:0045261 (proton-transporting ATP synthase complex, catalytic core F(1)), GO:0046933 (proton-transporting ATP synthase activity, rotational mechanism), GO:0046961 (proton-transporting ATPase activity, ro…
CmoCh10G000080	4.50769	3.93984	0.0310103	down	Ethylene-responsive transcription factor	IPR016177 (DNA-binding domain)	GO:0003677 (DNA binding), GO:0003700 (sequence-specific DNA binding transcription factor activity), GO:0005634 (nucleus), GO:0005667 (transcription factor complex), GO:0006355 (regulation of transcription, DNA-templated), GO:0006865 (amino acid transport), GO:0045449 (regulation of transcription, DNA-templated), GO:0050832 (defense response to fungus)
CmoCh10G000170	483.307	1.58311	0.0359459	down	Dual specificity protein tyrosine phosphatase 1	IPR011009 (Protein kinase-like domain), IPR024950 (Dual specificity phosphatase), IPR029021 (Protein-tyrosine phosphatase-like)	GO:0004725 (protein tyrosine phosphatase activity), GO:0005737 (cytoplasm), GO:0006570 (tyrosine metabolic process), GO:0008138 (protein tyrosine/serine/threonine phosphatase activity), GO:0009738 (abscisic acid-activated signaling pathway), GO:0010119 (regulation of stomatal movement), GO:0010468 (regulation of gene expression), GO:0016773 (phosphotransferase activity, alcohol group as acceptor)…
CmoCh10G000450	27.6766	2.93021	0.003264	down	Squamosa promoter-binding protein	IPR004333 (Transcription factor, SBP-box)	GO:0003677 (DNA binding), GO:0005634 (nucleus)
CmoCh10G001260	4.30737	3.90834	0.0449775	down	Pleckstrin homology domain-containing family M member 3	IPR001683 (Phox homologous domain), IPR025258 (Domain of unknown function DUF4206)	GO:0035091 (phosphatidylinositol binding)
CmoCh10G001730	7.80015	3.77538	0.0279171	down	5-formyltetrahydrofolate cyclo-ligase (6.3.3.2)	IPR002698 (5-formyltetrahydrofolate cyclo-ligase), IPR024185 (5-formyltetrahydrofolate cyclo-ligase-like domain)	GO:0005524 (ATP binding), GO:0009396 (folic acid-containing compound biosynthetic process), GO:0030272 (5-formyltetrahydrofolate cyclo-ligase activity), GO:0046653 (tetrahydrofolate metabolic process)
CmoCh10G001830	10.0026	3.286	0.0368859	down	Nodulin-like / Major Facilitator Superfamily protein	IPR010658 (Nodulin-like), IPR011701 (Major facilitator superfamily), IPR020846 (Major facilitator superfamily domain)	GO:0016021 (integral component of membrane), GO:0055085 (transmembrane transport)
CmoCh10G001910	4727.4	1.69388	0.0324707	down	Unknown protein
CmoCh10G001920	4023.48	1.73785	0.0326837	down	Unknown protein
CmoCh10G002650	50.9543	1.77685	0.047743	down	Unknown protein
CmoCh10G003070	470.455	1.24573	0.0342653	down	Unknown protein
CmoCh10G003370	3.81266	4.58331	0.0292718	down	TRP-like ion channel pkd2	IPR006747 (Protein of unknown function DUF599)
CmoCh10G003600	56.8338	1.89527	0.0252699	down	Fructose-bisphosphate aldolase	IPR000771 (Ketose-bisphosphate aldolase, class-II), IPR008927 (6-phosphogluconate dehydrogenase C-terminal domain-like), IPR010737 (Protein of unknown function, DUF1537), IPR013328 (6-phosphogluconate dehydrogenase, domain 2), IPR013785 (Aldolase-type TIM barrel)	GO:0005975 (carbohydrate metabolic process), GO:0008270 (zinc ion binding), GO:0016616 (oxidoreductase activity, acting on the CH-OH group of donors, NAD or NADP as acceptor), GO:0016832 (aldehyde-lyase activity), GO:0044237 (cellular metabolic process), GO:0044281 (small molecule metabolic process), GO:0044763 (single-organism cellular process), GO:0050662 (coenzyme binding), GO:0055114 (oxidati…
CmoCh10G003740	33.6449	2.20822	0.00802534	down	tRNA pseudouridine synthase (5.4.99.-)
CmoCh10G003900	107.449	9.45017	3.45e-10	down	Cytochrome b559 subunit beta	IPR013081 (Photosystem II cytochrome b559, N-terminal)	GO:0009539 (photosystem II reaction center), GO:0009767 (photosynthetic electron transport chain), GO:0016021 (integral component of membrane), GO:0020037 (heme binding)
CmoCh10G004180	3.20753	5.3387	0.0192554	down	Probable receptor-like serine/threonine-protein kinase	IPR011009 (Protein kinase-like domain), IPR013320 (Concanavalin A-like lectin/glucanase domain)	GO:0004674 (protein serine/threonine kinase activity), GO:0005524 (ATP binding), GO:0006468 (protein phosphorylation), GO:0009069 (serine family amino acid metabolic process)
CmoCh10G004190	352.008	2.25903	0.0180196	down	Unknown protein
CmoCh10G005100	390.493	1.48839	0.0473035	down	AP2 domain-containing transcription factor family protein	IPR015300 (DNA-binding pseudobarrel domain), IPR016177 (DNA-binding domain)	GO:0003677 (DNA binding), GO:0003700 (sequence-specific DNA binding transcription factor activity), GO:0005667 (transcription factor complex), GO:0006351 (transcription, DNA-templated), GO:0045449 (regulation of transcription, DNA-templated)
CmoCh10G005210	68.4413	2.09839	0.00684135	down	FAD-dependent oxidoreductase family protein	IPR006076 (FAD dependent oxidoreductase)	GO:0016491 (oxidoreductase activity), GO:0055114 (oxidation-reduction process)
CmoCh10G005640	3.09958	5.28589	0.0404678	down	BED zinc finger,hAT family dimerization domain	IPR003656 (Zinc finger, BED-type), IPR008906 (HAT dimerisation domain, C-terminal), IPR012337 (Ribonuclease H-like domain), IPR025525 (hAT-like transposase, RNase-H fold)	GO:0003677 (DNA binding), GO:0005829 (cytosol), GO:0009791 (post-embryonic development), GO:0046983 (protein dimerization activity)
CmoCh10G007340	66.3471	1.83916	0.0180053	down	Effector of transcription protein
CmoCh10G007730	3.4029	4.43126	0.0459415	down	Integral membrane protein	IPR021261 (Protein of unknown function DUF2838)
CmoCh10G007880	13.502	2.8032	0.0204362	down	Unknown protein
CmoCh10G009760	78.9149	1.43162	0.0485959	down	Armadillo repeat-containing protein 8	IPR016024 (Armadillo-type fold)	GO:0005515 (protein binding)
CmoCh10G010620	1012.36	1.98008	0.000718035	down	Unknown protein
CmoCh10G011100	53.2526	9.40106	3.99e-09	down	Photosystem II protein D2	IPR000484 (Photosynthetic reaction centre, L/M)	GO:0005506 (iron ion binding), GO:0005739 (mitochondrion), GO:0006118 (electron transport), GO:0009523 (photosystem II), GO:0009535 (chloroplast thylakoid membrane), GO:0009772 (photosynthetic electron transport in photosystem II), GO:0016021 (integral component of membrane), GO:0016168 (chlorophyll binding), GO:0016491 (oxidoreductase activity), GO:0018298 (protein-chromophore linkage), GO:00451…
CmoCh10G011110	17.5878	7.79849	1.05e-06	down	30S ribosomal protein S2, chloroplastic	IPR001865 (Ribosomal protein S2), IPR023591 (Ribosomal protein S2, flavodoxin-like domain)	GO:0003735 (structural constituent of ribosome), GO:0006412 (translation), GO:0009507 (chloroplast), GO:0015935 (small ribosomal subunit), GO:0042254 (ribosome biogenesis)
CmoCh10G011200	114.564	10.5077	3.17e-13	down	DNA-directed RNA polymerase beta'' subunit	IPR007081 (RNA polymerase Rpb1, domain 5), IPR007083 (RNA polymerase Rpb1, domain 4)	GO:0003677 (DNA binding), GO:0003899 (DNA-directed RNA polymerase activity), GO:0005730 (nucleolus), GO:0006144 (purine nucleobase metabolic process), GO:0006206 (pyrimidine nucleobase metabolic process), GO:0006351 (transcription, DNA-templated), GO:0009507 (chloroplast)
CmoCh10G011210	41.4643	8.07274	7.87e-08	down	Translation initiation factor IF-1, chloroplastic	IPR012340 (Nucleic acid-binding, OB-fold)	GO:0003743 (translation initiation factor activity), GO:0005840 (ribosome), GO:0006446 (regulation of translational initiation), GO:0009507 (chloroplast)
CmoCh11G000540	9.52431	3.10549	0.0142047	down	Adenine/guanine permease AZG2	IPR006043 (Xanthine/uracil/vitamin C permease)	GO:0005345 (purine nucleobase transmembrane transporter activity), GO:0015853 (adenine transport), GO:0015854 (guanine transport), GO:0016021 (integral component of membrane), GO:0055085 (transmembrane transport)
CmoCh11G000620	32.0174	3.46596	0.00609004	down	Sieve element occlusion c	IPR027942 (Sieve element occlusion, N-terminal), IPR027944 (Sieve element occlusion, C-terminal)
CmoCh11G001690	14.0779	3.54957	0.00170049	down	Dof zinc finger protein	IPR003851 (Zinc finger, Dof-type)	GO:0003677 (DNA binding), GO:0006355 (regulation of transcription, DNA-templated)
CmoCh11G002230	47.6442	2.41375	0.00439861	down	COBRA-like protein	IPR006918 (COBRA, plant)	GO:0005774 (vacuolar membrane), GO:0005886 (plasma membrane), GO:0009834 (plant-type secondary cell wall biogenesis), GO:0010089 (xylem development), GO:0010215 (cellulose microfibril organization), GO:0010413 (glucuronoxylan metabolic process), GO:0016049 (cell growth), GO:0031225 (anchored component of membrane), GO:0045492 (xylan biosynthetic process)
CmoCh11G002450	254.762	1.87156	0.00425343	down	Unknown protein
CmoCh11G004120	6.98287	3.56168	0.0178097	down	Cysteine-rich venom protein	IPR001283 (Cysteine-rich secretory protein, allergen V5/Tpx-1-related)	GO:0005576 (extracellular region)
CmoCh11G004190	5.53974	4.17525	0.0309751	down	Glutamate receptor	IPR017103 (Ionotropic glutamate receptor, plant), IPR028082 (Periplasmic binding protein-like I)	GO:0004970 (ionotropic glutamate receptor activity), GO:0006811 (ion transport), GO:0007165 (signal transduction), GO:0007268 (synaptic transmission), GO:0016020 (membrane)
CmoCh11G004400	96.3018	1.43879	0.0443274	down	Eukaryotic translation initiation factor 3 subunit, putative	IPR011990 (Tetratricopeptide-like helical domain), IPR028275 (Clustered mitochondria protein, N-terminal)	GO:0003743 (translation initiation factor activity), GO:0005515 (protein binding), GO:0005840 (ribosome), GO:0006446 (regulation of translational initiation), GO:0006655 (phosphatidylglycerol biosynthetic process), GO:0009737 (response to abscisic acid), GO:0010103 (stomatal complex morphogenesis), GO:0016556 (mRNA modification), GO:0019288 (isopentenyl diphosphate biosynthetic process, methylery…
CmoCh11G004610	16.6259	2.15247	0.0452389	down	Leucine-rich repeat receptor-like serine/threonine/tyrosine-protein kinase SOBIR1	IPR001611 (Leucine-rich repeat), IPR003591 (Leucine-rich repeat, typical subtype), IPR011009 (Protein kinase-like domain), IPR013320 (Concanavalin A-like lectin/glucanase domain)	GO:0004674 (protein serine/threonine kinase activity), GO:0004714 (transmembrane receptor protein tyrosine kinase activity), GO:0004721 (phosphoprotein phosphatase activity), GO:0005515 (protein binding), GO:0005524 (ATP binding), GO:0006470 (protein dephosphorylation), GO:0007169 (transmembrane receptor protein tyrosine kinase signaling pathway), GO:0009069 (serine family amino acid metabolic pr…
CmoCh11G004910	15.4453	2.42059	0.0306711	down	NHL domain protein
CmoCh11G005460	10.7013	2.779	0.0265941	down	SPX domain-containing protein 1	IPR004331 (SPX, N-terminal)
CmoCh11G006290	7.32084	3.65308	0.0208059	down	Rac-like GTP binding protein	IPR001806 (Small GTPase superfamily), IPR002041 (Ran GTPase), IPR005225 (Small GTP-binding protein domain), IPR027417 (P-loop containing nucleoside triphosphate hydrolase)	GO:0003924 (GTPase activity), GO:0004767 (sphingomyelin phosphodiesterase activity), GO:0005525 (GTP binding), GO:0005622 (intracellular), GO:0005886 (plasma membrane), GO:0006687 (glycosphingolipid metabolic process), GO:0006886 (intracellular protein transport), GO:0006913 (nucleocytoplasmic transport), GO:0007015 (actin filament organization), GO:0007264 (small GTPase mediated signal transduct…
CmoCh11G006490	2.88014	5.20238	0.0491193	down	Ethylene-responsive transcription factor 1	IPR016177 (DNA-binding domain)	GO:0003677 (DNA binding), GO:0003700 (sequence-specific DNA binding transcription factor activity), GO:0005667 (transcription factor complex), GO:0006351 (transcription, DNA-templated), GO:0045449 (regulation of transcription, DNA-templated)
CmoCh11G008400	13.176	2.71929	0.015457	down	Protein THEMIS2
CmoCh11G008470	4.70459	5.88572	0.00614025	down	Transducin/WD40 repeat-like superfamily protein	IPR015943 (WD40/YVTN repeat-like-containing domain)	GO:0005515 (protein binding)
CmoCh11G008750	274.022	2.32919	0.000445398	down	Unknown protein
CmoCh11G010040	103.228	1.98541	0.00611965	down	Unknown protein
CmoCh11G011010	46.4295	9.20128	2.35e-09	down	Envelope membrane protein	IPR000932 (Photosystem antenna protein-like), IPR004282 (Chloroplast envelope membrane protein, CemA)	GO:0009521 (photosystem), GO:0009706 (chloroplast inner membrane), GO:0009767 (photosynthetic electron transport chain), GO:0015078 (hydrogen ion transmembrane transporter activity), GO:0016021 (integral component of membrane), GO:0016168 (chlorophyll binding), GO:0019031 (viral envelope), GO:1902600 (hydrogen ion transmembrane transport)
CmoCh11G011770	24.9175	8.30363	2.98e-07	down	Photosystem I assembly protein Ycf3	IPR011990 (Tetratricopeptide-like helical domain)	GO:0005515 (protein binding), GO:0009535 (chloroplast thylakoid membrane), GO:0015979 (photosynthesis)
CmoCh11G012180	107.704	10.4193	2.72e-06	down	30S ribosomal protein S4, chloroplastic	IPR022801 (Ribosomal protein S4/S9)	GO:0003735 (structural constituent of ribosome), GO:0005739 (mitochondrion), GO:0006412 (translation), GO:0009507 (chloroplast), GO:0015935 (small ribosomal subunit), GO:0019843 (rRNA binding), GO:0042254 (ribosome biogenesis)
CmoCh11G012190	49.8035	9.3047	9.36e-10	down	Photosystem I assembly protein ycf3	IPR011990 (Tetratricopeptide-like helical domain)	GO:0006354 (DNA-templated transcription, elongation), GO:0009535 (chloroplast thylakoid membrane), GO:0048564 (photosystem I assembly), GO:0051082 (unfolded protein binding)
CmoCh11G012200	56.3328	7.66312	1.39e-07	down	Photosystem I P700 chlorophyll a apoprotein A1	IPR001280 (Photosystem I PsaA/PsaB)	GO:0000287 (magnesium ion binding), GO:0005739 (mitochondrion), GO:0006118 (electron transport), GO:0009055 (electron carrier activity), GO:0009522 (photosystem I), GO:0009535 (chloroplast thylakoid membrane), GO:0015979 (photosynthesis), GO:0016021 (integral component of membrane), GO:0016168 (chlorophyll binding), GO:0016491 (oxidoreductase activity), GO:0018298 (protein-chromophore linkage), G…
CmoCh11G012210	48.8027	9.27427	1.01e-09	down	Photosystem I P700 chlorophyll A apoprotein A1	IPR001280 (Photosystem I PsaA/PsaB)	GO:0009507 (chloroplast), GO:0009522 (photosystem I), GO:0015979 (photosynthesis), GO:0016021 (integral component of membrane), GO:0042651 (thylakoid membrane), GO:0046872 (metal ion binding), GO:0051536 (iron-sulfur cluster binding)
CmoCh11G012220	23.4882	8.21968	5.88e-07	down	Photosystem I p700 chlorophyll A apoprotein A2	IPR001280 (Photosystem I PsaA/PsaB)	GO:0000287 (magnesium ion binding), GO:0006118 (electron transport), GO:0009055 (electron carrier activity), GO:0009522 (photosystem I), GO:0009535 (chloroplast thylakoid membrane), GO:0015979 (photosynthesis), GO:0016021 (integral component of membrane), GO:0016168 (chlorophyll binding), GO:0016491 (oxidoreductase activity), GO:0018298 (protein-chromophore linkage), GO:0051539 (4 iron, 4 sulfur …
CmoCh11G012230	100.301	10.3146	9.4e-12	down	Photosystem II CP43 reaction center protein	IPR000932 (Photosystem antenna protein-like)	GO:0006118 (electron transport), GO:0009523 (photosystem II), GO:0009535 (chloroplast thylakoid membrane), GO:0009772 (photosynthetic electron transport in photosystem II), GO:0016021 (integral component of membrane), GO:0016168 (chlorophyll binding), GO:0018298 (protein-chromophore linkage), GO:0030076 (light-harvesting complex), GO:0045156 (electron transporter, transferring electrons within th…
CmoCh11G012240	406.744	11.3742	6.34e-15	down	30S ribosomal protein S3, chloroplastic	IPR001063 (Ribosomal protein L22/L17), IPR005704 (Ribosomal protein S3, bacterial), IPR015946 (K homology domain-like, alpha/beta)	GO:0003735 (structural constituent of ribosome), GO:0005739 (mitochondrion), GO:0006412 (translation), GO:0009507 (chloroplast), GO:0015934 (large ribosomal subunit), GO:0015935 (small ribosomal subunit), GO:0019843 (rRNA binding), GO:0042254 (ribosome biogenesis)
CmoCh11G012250	958.283	10.6847	6.56e-20	down	50S ribosomal protein L2, chloroplastic	IPR002171 (Ribosomal protein L2)	GO:0000166 (nucleotide binding), GO:0003735 (structural constituent of ribosome), GO:0005739 (mitochondrion), GO:0006412 (translation), GO:0009507 (chloroplast), GO:0015934 (large ribosomal subunit), GO:0016740 (transferase activity), GO:0019843 (rRNA binding), GO:0042254 (ribosome biogenesis)
CmoCh11G012260	1461.16	9.87362	1.21e-25	down	50S ribosomal protein L23	IPR013025 (Ribosomal protein L25/L23)	GO:0000166 (nucleotide binding), GO:0000311 (plastid large ribosomal subunit), GO:0003735 (structural constituent of ribosome), GO:0006412 (translation), GO:0009570 (chloroplast stroma), GO:0009941 (chloroplast envelope), GO:0019843 (rRNA binding), GO:0042254 (ribosome biogenesis)
CmoCh11G012270	2064.7	8.10007	2.3e-22	down	Ycf2 protein	IPR008543 (Uncharacterised protein family Ycf2), IPR027417 (P-loop containing nucleoside triphosphate hydrolase)	GO:0005524 (ATP binding), GO:0009570 (chloroplast stroma)
CmoCh11G012280	828.566	10.2511	2.41e-19	down	Unknown protein
CmoCh11G014760	11.2991	2.58537	0.0397835	down	Conserved peptide upstream open reading frame 37		GO:0046983 (protein dimerization activity)
CmoCh11G016290	4733.44	1.79963	0.0258703	down	Unknown protein
CmoCh11G017910	450.505	1.70339	0.0425137	down	Glutamate receptor	IPR017103 (Ionotropic glutamate receptor, plant), IPR028082 (Periplasmic binding protein-like I)	GO:0004970 (ionotropic glutamate receptor activity), GO:0006811 (ion transport), GO:0007268 (synaptic transmission), GO:0016021 (integral component of membrane), GO:0035235 (ionotropic glutamate receptor signaling pathway)
CmoCh11G019170	181	2.15526	0.0460864	down	Unknown protein
CmoCh11G020180	38.6436	4.1739	0.00105755	down	Ethylene-responsive transcription factor, putative	IPR016177 (DNA-binding domain)	GO:0003677 (DNA binding), GO:0003700 (sequence-specific DNA binding transcription factor activity), GO:0005667 (transcription factor complex), GO:0045449 (regulation of transcription, DNA-templated)
CmoCh12G000760	16.9045	3.09805	0.00591286	down	(Protein KTI12 like) (1.8.4.2)	IPR013641 (Chromatin associated protein KTI12), IPR027417 (P-loop containing nucleoside triphosphate hydrolase)	GO:0005516 (calmodulin binding), GO:0006400 (tRNA modification), GO:0009933 (meristem structural organization), GO:0048366 (leaf development), GO:0080178 (5-carbamoylmethyluridine metabolic process)
CmoCh12G001880	12.7282	3.28786	0.0263432	down	Epidermal patterning factor-like protein 2
CmoCh12G002700	47.8855	1.64619	0.0449501	down	Unknown protein
CmoCh12G002800	14.1179	2.42853	0.0458495	down	Peroxisomal membrane protein PMP34	IPR002067 (Mitochondrial carrier protein), IPR023395 (Mitochondrial carrier domain)	GO:0005743 (mitochondrial inner membrane), GO:0006612 (protein targeting to membrane), GO:0006888 (ER to Golgi vesicle-mediated transport), GO:0009165 (nucleotide biosynthetic process), GO:0009706 (chloroplast inner membrane), GO:0010363 (regulation of plant-type hypersensitive response), GO:0015215 (nucleotide transmembrane transporter activity), GO:0015696 (ammonium transport), GO:0015802 (basi…
CmoCh12G003880	80.5707	2.79695	0.00103501	down	(Dehydration responsive element binding transcription factor) (Dehydration-responsive element-binding protein 2G)	IPR016177 (DNA-binding domain)	GO:0003677 (DNA binding), GO:0003700 (sequence-specific DNA binding transcription factor activity), GO:0005634 (nucleus), GO:0005667 (transcription factor complex), GO:0006355 (regulation of transcription, DNA-templated), GO:0010200 (response to chitin), GO:0045449 (regulation of transcription, DNA-templated)
CmoCh12G006890	71.7487	6.28255	1.16e-08	down	Photosystem II protein D1	IPR000484 (Photosynthetic reaction centre, L/M)	GO:0006118 (electron transport), GO:0009507 (chloroplast), GO:0009772 (photosynthetic electron transport in photosystem II), GO:0045156 (electron transporter, transferring electrons within the cyclic electron transport pathway of photosynthesis activity)
CmoCh12G008280	120.198	6.92612	3.88e-13	down	Metal transporter Nramp5		GO:0005215 (transporter activity), GO:0006810 (transport), GO:0016020 (membrane)
CmoCh12G009560	4.51107	5.84586	0.0118294	down	Lipid A export ATP-binding/permease protein MsbA	IPR003439 (ABC transporter-like), IPR008942 (ENTH/VHS), IPR011417 (AP180 N-terminal homology (ANTH) domain), IPR011527 (ABC transporter type 1, transmembrane domain), IPR027417 (P-loop containing nucleoside triphosphate hydrolase)	GO:0005524 (ATP binding), GO:0005543 (phospholipid binding), GO:0008152 (metabolic process), GO:0016021 (integral component of membrane), GO:0042626 (ATPase activity, coupled to transmembrane movement of substances), GO:0055085 (transmembrane transport)
CmoCh12G009920	10.8969	3.34796	0.0148681	down	U-box domain-containing 9-like protein	IPR013083 (Zinc finger, RING/FYVE/PHD-type), IPR016024 (Armadillo-type fold)	GO:0004842 (ubiquitin-protein transferase activity), GO:0005515 (protein binding), GO:0016567 (protein ubiquitination)
CmoCh12G010990	9.35915	3.09698	0.0157307	down	HSP20-like chaperones superfamily protein	IPR008978 (HSP20-like chaperone)	GO:0006950 (response to stress)
CmoCh12G011580	275.341	9.34254	1.1e-15	down	Maturase K	IPR007726 (SS18 family), IPR024937 (Domain X), IPR024942 (Maturase MatK, N-terminal domain)	GO:0003723 (RNA binding), GO:0004715 (non-membrane spanning protein tyrosine kinase activity), GO:0006397 (mRNA processing), GO:0008033 (tRNA processing), GO:0008380 (RNA splicing), GO:0009507 (chloroplast), GO:0018108 (peptidyl-tyrosine phosphorylation)
CmoCh12G011850	4.73979	3.96623	0.0425374	down	RING/U-box superfamily protein	IPR013083 (Zinc finger, RING/FYVE/PHD-type)	GO:0005515 (protein binding), GO:0008270 (zinc ion binding)
CmoCh12G011980	9.3895	3.07009	0.02424	down	Plant/T7A14-6 protein	IPR010471 (Protein of unknown function DUF1068)	GO:0000394 (RNA splicing, via endonucleolytic cleavage and ligation), GO:0009086 (methionine biosynthetic process)
CmoCh12G012350	3102.33	3.98141	6.95e-10	down	Unknown protein
CmoCh12G012360	1812.66	3.75865	9.24e-09	down	DnaJ/Hsp40 cysteine-rich domain superfamily protein		GO:0006098 (pentose-phosphate shunt), GO:0006364 (rRNA processing), GO:0009507 (chloroplast), GO:0009657 (plastid organization), GO:0009773 (photosynthetic electron transport in photosystem I), GO:0010207 (photosystem II assembly), GO:0019288 (isopentenyl diphosphate biosynthetic process, methylerythritol 4-phosphate pathway), GO:0031072 (heat shock protein binding), GO:0051082 (unfolded protein …
CmoCh12G012950	3.83143	5.61161	0.0124584	down	Unknown protein
CmoCh13G000940	423.918	1.64944	0.0129392	down	Unknown protein
CmoCh13G001080	356.882	11.1854	1.48e-14	down	Ycf2 protein	IPR009057 (Homeodomain-like)	GO:0000785 (chromatin), GO:0003677 (DNA binding), GO:0003682 (chromatin binding), GO:0005524 (ATP binding), GO:0009570 (chloroplast stroma)
CmoCh13G001310	2.71786	5.10231	0.0325894	down	CYS, MET, PRO, and GLY protein 1	IPR013083 (Zinc finger, RING/FYVE/PHD-type), IPR016024 (Armadillo-type fold)	GO:0000151 (ubiquitin ligase complex), GO:0000902 (cell morphogenesis), GO:0004842 (ubiquitin-protein transferase activity), GO:0005634 (nucleus), GO:0005829 (cytosol), GO:0006487 (protein N-linked glycosylation), GO:0006499 (N-terminal protein myristoylation), GO:0016567 (protein ubiquitination), GO:0016874 (ligase activity), GO:0032880 (regulation of protein localization), GO:0042742 (defense r…
CmoCh13G005660	41.6633	1.78941	0.0176903	down	Gibberellin 2-oxidase	IPR002283 (Isopenicillin N synthase), IPR026992 (Non-haem dioxygenase N-terminal domain), IPR027443 (Isopenicillin N synthase-like)	GO:0005506 (iron ion binding), GO:0016102 (diterpenoid biosynthetic process), GO:0016707 (gibberellin 3-beta-dioxygenase activity), GO:0055114 (oxidation-reduction process)
CmoCh13G007130	32.7225	2.30702	0.0367741	down	Serine/threonine-protein kinase (2.7.11.1)	IPR000858 (S-locus glycoprotein), IPR001480 (Bulb-type lectin domain), IPR003609 (Apple-like), IPR024179 (S-locus glycoprotein, mannose-binding-type)	GO:0005488 (binding), GO:0016301 (kinase activity), GO:0048544 (recognition of pollen)
CmoCh13G008220	206.641	1.8287	0.0370686	down	Malate synthase (2.3.3.9)	IPR001465 (Malate synthase), IPR011076 (Malate synthase-like)	GO:0004474 (malate synthase activity), GO:0006090 (pyruvate metabolic process), GO:0006097 (glyoxylate cycle), GO:0006099 (tricarboxylic acid cycle), GO:0009514 (glyoxysome)
CmoCh13G011130	59.6776	1.73335	0.0226875	down	Longifolia protein	IPR025486 (Domain of unknown function DUF4378)
CmoCh13G011880	47.433	1.49974	0.0393622	down	Unknown protein
CmoCh14G000370	50.3488	1.73309	0.0388372	down	Receptor-like kinase	IPR001611 (Leucine-rich repeat), IPR003591 (Leucine-rich repeat, typical subtype), IPR011009 (Protein kinase-like domain), IPR013210 (Leucine-rich repeat-containing N-terminal, type 2), IPR013320 (Concanavalin A-like lectin/glucanase domain)	GO:0004672 (protein kinase activity), GO:0005515 (protein binding), GO:0005524 (ATP binding), GO:0005618 (cell wall), GO:0006468 (protein phosphorylation), GO:0016021 (integral component of membrane), GO:0032440 (2-alkenal reductase [NAD(P)] activity), GO:0055114 (oxidation-reduction process)
CmoCh14G000560	4.21616	5.72856	0.0183205	down	(2-oxoglutarate (2OG) and Fe(II)-dependent oxygenase superfamily protein) (Leucoanthocyanidin dioxygenase, putative 41415-43854)	IPR002283 (Isopenicillin N synthase), IPR026992 (Non-haem dioxygenase N-terminal domain), IPR027443 (Isopenicillin N synthase-like)	GO:0005506 (iron ion binding), GO:0009813 (flavonoid biosynthetic process), GO:0050589 (leucocyanidin oxygenase activity), GO:0055114 (oxidation-reduction process)
CmoCh14G000610	3929.4	1.92404	0.00788548	down	Rhodanese-like family protein	IPR001763 (Rhodanese-like domain)	GO:0009534 (chloroplast thylakoid), GO:0009941 (chloroplast envelope), GO:0016021 (integral component of membrane)
CmoCh14G000890	1836.69	1.69489	0.0219337	down	Immediate early response 3-interacting protein 1	IPR013880 (Yos1-like)	GO:0005739 (mitochondrion)
CmoCh14G001380	4.14616	4.71201	0.0205189	down	E3 ubiquitin-protein ligase	IPR003126 (Zinc finger, N-recognin), IPR013083 (Zinc finger, RING/FYVE/PHD-type)	GO:0003824 (catalytic activity), GO:0008270 (zinc ion binding), GO:0044267 (cellular protein metabolic process), GO:0044699 (single-organism process), GO:0050789 (regulation of biological process), GO:1901575 (organic substance catabolic process)
CmoCh14G002660	17.5079	2.52293	0.0121088	down	(Constitutive triple response 1) (Serine/threonine protein kinase 1)	IPR011009 (Protein kinase-like domain), IPR028324 (Serine/threonine-protein kinase CTR1)	GO:0004674 (protein serine/threonine kinase activity), GO:0005524 (ATP binding), GO:0006468 (protein phosphorylation), GO:0009069 (serine family amino acid metabolic process), GO:0010033 (response to organic substance), GO:0050794 (regulation of cellular process)
CmoCh14G003240	19.859	3.15991	0.0312015	down	Unknown protein
CmoCh14G003270	3.04596	5.26118	0.0422742	down	auxin response factor 17	IPR015300 (DNA-binding pseudobarrel domain)	GO:0003677 (DNA binding), GO:0009062 (fatty acid catabolic process), GO:0010073 (meristem maintenance), GO:0010358 (leaf shaping), GO:0045892 (negative regulation of transcription, DNA-templated)
CmoCh14G003420	23.1772	2.7184	0.0485205	down	Iron-sulfur cluster assembly protein		GO:0006098 (pentose-phosphate shunt), GO:0009073 (aromatic amino acid family biosynthetic process), GO:0009570 (chloroplast stroma), GO:0016226 (iron-sulfur cluster assembly), GO:0045893 (positive regulation of transcription, DNA-templated)
CmoCh14G003520	522.145	1.36105	0.0349582	down	RNA pyrophosphohydrolase	IPR015797 (NUDIX hydrolase domain-like)	GO:0000166 (nucleotide binding), GO:0004551 (nucleotide diphosphatase activity), GO:0009536 (plastid), GO:0043167 (ion binding), GO:0044237 (cellular metabolic process), GO:0044281 (small molecule metabolic process), GO:0044763 (single-organism cellular process), GO:0071704 (organic substance metabolic process)
CmoCh14G003550	49.5186	3.58375	3.44e-05	down	Receptor-like serine/threonine-protein kinase	IPR001611 (Leucine-rich repeat), IPR003591 (Leucine-rich repeat, typical subtype), IPR011009 (Protein kinase-like domain), IPR013210 (Leucine-rich repeat-containing N-terminal, type 2), IPR013320 (Concanavalin A-like lectin/glucanase domain), IPR016181 (Acyl-CoA N-acyltransferase), IPR028005 (N-acetyltransferase ESCO, zinc-finger), IPR028009 (N-acetyltransferase ESCO, acetyl-transferase domain)	GO:0000186 (activation of MAPKK activity), GO:0004709 (MAP kinase kinase kinase activity), GO:0005515 (protein binding), GO:0005524 (ATP binding), GO:0007178 (transmembrane receptor protein serine/threonine kinase signaling pathway), GO:0009069 (serine family amino acid metabolic process), GO:0016021 (integral component of membrane)
CmoCh14G004270	12.5333	2.49044	0.0247315	down	Zinc finger CCCH domain-containing protein 14	IPR000571 (Zinc finger, CCCH-type), IPR004087 (K Homology domain)	GO:0003723 (RNA binding), GO:0046872 (metal ion binding)
CmoCh14G004720	384.159	2.58156	0.00672185	down	Unknown protein
CmoCh14G006040	77.1719	2.84001	0.0131601	down	Thyroid adenoma-associated protein-like protein	IPR016024 (Armadillo-type fold), IPR019442 (Domain of unknown function DUF2428, death-receptor-like)	GO:0005488 (binding)
CmoCh14G010940	1688.94	8.30331	1.32e-20	down	Unknown protein
CmoCh14G010960	35.4327	5.5778	3.18e-06	down	NAD(P)H-quinone oxidoreductase subunit K, chloroplastic (1.6.5.-) (NAD(P)H dehydrogenase subunit K) (NADH-plastoquinone oxidoreductase subunit K)	IPR006138 (NADH-ubiquinone oxidoreductase, 20 Kd subunit)	GO:0005506 (iron ion binding), GO:0005886 (plasma membrane), GO:0006120 (mitochondrial electron transport, NADH to ubiquinone), GO:0006744 (ubiquinone biosynthetic process), GO:0006814 (sodium ion transport), GO:0008137 (NADH dehydrogenase (ubiquinone) activity), GO:0009535 (chloroplast thylakoid membrane), GO:0015992 (proton transport), GO:0019684 (photosynthesis, light reaction), GO:0048038 (qu…
CmoCh14G010980	280.842	9.00308	3.11e-14	down	Chloroplast envelope membrane protein	IPR004282 (Chloroplast envelope membrane protein, CemA)	GO:0009706 (chloroplast inner membrane), GO:0015078 (hydrogen ion transmembrane transporter activity), GO:0016021 (integral component of membrane), GO:1902600 (hydrogen ion transmembrane transport)
CmoCh14G010990	40.8442	9.01759	1.77e-09	down	Photosystem II protein D2	IPR000484 (Photosynthetic reaction centre, L/M), IPR000932 (Photosystem antenna protein-like)	GO:0005506 (iron ion binding), GO:0006118 (electron transport), GO:0009523 (photosystem II), GO:0009535 (chloroplast thylakoid membrane), GO:0009772 (photosynthetic electron transport in photosystem II), GO:0016021 (integral component of membrane), GO:0016168 (chlorophyll binding), GO:0016491 (oxidoreductase activity), GO:0018298 (protein-chromophore linkage), GO:0045156 (electron transporter, tr…
CmoCh14G011080	86.9214	2.1123	0.0122669	down	ATECP63, putative
CmoCh14G011430	1079.41	6.17966	9.74e-16	down	ATP synthase subunit beta, chloroplastic	IPR000194 (ATPase, F1/V1/A1 complex, alpha/beta subunit, nucleotide-binding domain), IPR027417 (P-loop containing nucleoside triphosphate hydrolase)	GO:0005524 (ATP binding), GO:0005886 (plasma membrane), GO:0006119 (oxidative phosphorylation), GO:0009535 (chloroplast thylakoid membrane), GO:0015986 (ATP synthesis coupled proton transport), GO:0015991 (ATP hydrolysis coupled proton transport), GO:0016021 (integral component of membrane), GO:0045261 (proton-transporting ATP synthase complex, catalytic core F(1)), GO:0045263 (proton-transportin…
CmoCh14G011540	21.9429	2.38387	0.0153039	down	Myb family transcription factor family protein	IPR009057 (Homeodomain-like), IPR025756 (MYB-CC type transcription factor, LHEQLE-containing domain)	GO:0000785 (chromatin), GO:0003677 (DNA binding), GO:0003682 (chromatin binding)
CmoCh14G012230	7.67381	2.95331	0.0396064	down	Exocyst subunit exo70 family protein D2	IPR004140 (Exocyst complex protein Exo70), IPR016159 (Cullin repeat-like-containing domain)	GO:0000145 (exocyst), GO:0006887 (exocytosis)
CmoCh14G013150	24.1794	2.01735	0.024064	down	PWWP domain-containing protein	IPR000313 (PWWP domain)
CmoCh14G014060	3.15391	5.31773	0.0363515	down	Unknown protein
CmoCh14G014360	9.38131	3.32435	0.00938133	down	Unknown protein
CmoCh14G014790	28.3571	2.18086	0.0150695	down	Zinc finger CONSTANS-LIKE 14-like protein	IPR000315 (Zinc finger, B-box), IPR010402 (CCT domain)	GO:0005515 (protein binding), GO:0005622 (intracellular), GO:0008270 (zinc ion binding)
CmoCh14G015410	6.73238	4.4058	0.0115836	down	Lipid transfer protein	IPR016140 (Bifunctional inhibitor/plant lipid transfer protein/seed storage helical domain)
CmoCh14G016180	311.693	3.65419	2.85e-07	down	Pectinesterase (3.1.1.11)	IPR011050 (Pectin lyase fold/virulence factor)	GO:0005576 (extracellular region), GO:0005618 (cell wall), GO:0005982 (starch metabolic process), GO:0005985 (sucrose metabolic process), GO:0016829 (lyase activity), GO:0030048 (actin filament-based movement), GO:0030599 (pectinesterase activity), GO:0042545 (cell wall modification), GO:0045330 (aspartyl esterase activity), GO:0045490 (pectin catabolic process)
CmoCh14G016380	187.269	2.07749	0.0304288	down	Heavy-metal-associated domain protein	IPR006121 (Heavy metal-associated domain, HMA)	GO:0030001 (metal ion transport), GO:0046872 (metal ion binding)
CmoCh14G016680	39.8225	1.58049	0.034494	down	BnaA02g35110D protein		GO:0005634 (nucleus)
CmoCh14G017610	821.972	2.40653	0.000732336	down	RNA polymerase II accessory factor	IPR007852 (RNA polymerase II accessory factor, Cdc73)	GO:0005515 (protein binding), GO:0009911 (positive regulation of flower development), GO:0010228 (vegetative to reproductive phase transition of meristem), GO:0051568 (histone H3-K4 methylation), GO:0070860 (RNA polymerase I core factor complex)
CmoCh14G017970	97.6911	3.02921	0.0038645	down	Unknown protein
CmoCh14G019300	126.59	1.65819	0.0389019	down	Vesicle-associated membrane protein, putative	IPR001388 (Synaptobrevin), IPR011012 (Longin-like domain)	GO:0016021 (integral component of membrane), GO:0016192 (vesicle-mediated transport)
CmoCh14G020000	11.8669	3.40142	0.0127549	down	DNA replication helicase dna2, putative	IPR014808 (DNA replication factor Dna2, N-terminal), IPR026851 (Dna2), IPR027417 (P-loop containing nucleoside triphosphate hydrolase)	GO:0006308 (DNA catabolic process), GO:0017108 (5'-flap endonuclease activity), GO:0043142 (single-stranded DNA-dependent ATPase activity)
CmoCh14G021420	33.6042	2.82664	0.00276207	down	Unknown protein	IPR009424 (Arabinogalactan peptide, AGP)
CmoCh14G022080	9.37831	3.09628	0.0184257	down	BnaC04g49990D protein	IPR018881 (Uncharacterised protein family UPF0565)	GO:0005576 (extracellular region)
CmoCh15G000950	5.84673	6.20043	0.00250129	down	Glyceraldehyde-3-phosphate dehydrogenase (1.2.1.-)	IPR020831 (Glyceraldehyde/Erythrose phosphate dehydrogenase family)	GO:0006006 (glucose metabolic process), GO:0016620 (oxidoreductase activity, acting on the aldehyde or oxo group of donors, NAD or NADP as acceptor), GO:0050661 (NADP binding), GO:0051287 (NAD binding), GO:0055114 (oxidation-reduction process)
CmoCh15G001500	23.4283	3.25333	0.00538035	down	Chaperone protein ClpB 1	IPR003959 (ATPase, AAA-type, core), IPR023150 (Double Clp-N motif), IPR027417 (P-loop containing nucleoside triphosphate hydrolase)	GO:0005524 (ATP binding)
CmoCh15G003040	52.7095	2.76628	0.000285409	down	UDP-glycosyltransferase 1	IPR002213 (UDP-glucuronosyl/UDP-glucosyltransferase)	GO:0008152 (metabolic process), GO:0016758 (transferase activity, transferring hexosyl groups)
CmoCh15G003980	5.07543	5.0062	0.0087194	down	Trans-2-enoyl-CoA reductase	IPR001104 (3-oxo-5-alpha-steroid 4-dehydrogenase, C-terminal)	GO:0003865 (3-oxo-5-alpha-steroid 4-dehydrogenase activity), GO:0004318 (enoyl-[acyl-carrier-protein] reductase (NADH) activity), GO:0005835 (fatty acid synthase complex), GO:0005886 (plasma membrane), GO:0006633 (fatty acid biosynthetic process), GO:0006699 (bile acid biosynthetic process), GO:0006816 (calcium ion transport), GO:0007030 (Golgi organization), GO:0008209 (androgen metabolic proces…
CmoCh15G004020	3.94203	5.634	0.00938286	down	Unknown protein
CmoCh15G006110	17.1627	2.88516	0.00891198	down	ACT-like protein tyrosine kinase family protein	IPR002912 (ACT domain)	GO:0004713 (protein tyrosine kinase activity), GO:0006468 (protein phosphorylation), GO:0016597 (amino acid binding)
CmoCh15G007290	81.1764	1.52278	0.0423182	down	Nitrate reductase	IPR001834 (NADH:cytochrome b5 reductase (CBR)), IPR008335 (Eukaryotic molybdopterin oxidoreductase), IPR014756 (Immunoglobulin E-set), IPR017938 (Riboflavin synthase-like beta-barrel)	GO:0005506 (iron ion binding), GO:0006118 (electron transport), GO:0006809 (nitric oxide biosynthetic process), GO:0009055 (electron carrier activity), GO:0009325 (nitrate reductase complex), GO:0009703 (nitrate reductase (NADH) activity), GO:0020037 (heme binding), GO:0030151 (molybdenum ion binding), GO:0042128 (nitrate assimilation), GO:0043546 (molybdopterin cofactor binding), GO:0050464 (nit…
CmoCh15G007450	101.904	1.5338	0.0426437	down	Unknown protein
CmoCh15G007470	512.435	1.57928	0.0215144	down	Unknown protein
CmoCh15G008760	7.07474	3.39284	0.0355896	down	Unknown protein
CmoCh15G009230	35.5758	2.99288	0.0124507	down	Xyloglucan endotransglucosylase/hydrolase (2.4.1.207)	IPR013320 (Concanavalin A-like lectin/glucanase domain), IPR016455 (Xyloglucan endotransglucosylase/hydrolase)	GO:0004553 (hydrolase activity, hydrolyzing O-glycosyl compounds), GO:0005618 (cell wall), GO:0006073 (cellular glucan metabolic process), GO:0016762 (xyloglucan:xyloglucosyl transferase activity), GO:0048046 (apoplast), GO:0071555 (cell wall organization)
CmoCh15G009420	38.0244	2.11396	0.0118712	down	Genomic DNA, chrom
CmoCh15G009950	17334.9	6.03647	6.5e-14	down	Winged-helix DNA-binding transcription factor family protein	IPR011991 (Winged helix-turn-helix DNA-binding domain), IPR020478 (AT hook-like)	GO:0000786 (nucleosome), GO:0003677 (DNA binding), GO:0005634 (nucleus), GO:0006334 (nucleosome assembly)
CmoCh15G010540	68.9636	1.72689	0.0228303	down	RING-H2 zinc finger protein RHA2a, putative	IPR015797 (NUDIX hydrolase domain-like)	GO:0005618 (cell wall), GO:0008152 (metabolic process), GO:0016787 (hydrolase activity)
CmoCh15G010670	60.7281	1.76468	0.0113201	down	Unknown protein
CmoCh15G010870	181.644	4.695	4.67e-08	down	Defective in meristem silencing 3	IPR000639 (Epoxide hydrolase-like), IPR029058 (Alpha/Beta hydrolase fold)	GO:0000278 (mitotic cell cycle), GO:0000724 (double-strand break repair via homologous recombination), GO:0003824 (catalytic activity), GO:0006261 (DNA-dependent DNA replication), GO:0006275 (regulation of DNA replication), GO:0006306 (DNA methylation), GO:0006342 (chromatin silencing), GO:0007267 (cell-cell signaling), GO:0009555 (pollen development), GO:0009616 (virus induced gene silencing), G…
CmoCh15G010930	2711.48	2.15179	0.0127641	down	Peptidyl-prolyl cis-trans isomerase FKBP43-like protein		GO:0044763 (single-organism cellular process)
CmoCh15G011120	10.1541	7.00342	6.12e-05	down	(Ribulose bisphosphate carboxylase large chain) (4.1.1.39)	IPR020888 (Ribulose bisphosphate carboxylase, large subunit)	GO:0000287 (magnesium ion binding), GO:0004497 (monooxygenase activity), GO:0009573 (chloroplast ribulose bisphosphate carboxylase complex), GO:0009853 (photorespiration), GO:0016984 (ribulose-bisphosphate carboxylase activity), GO:0019253 (reductive pentose-phosphate cycle), GO:0046487 (glyoxylate metabolic process), GO:0055114 (oxidation-reduction process)
CmoCh15G012020	27.3997	8.44203	4.82e-08	down	NAD(P)H-quinone oxidoreductase chain 4 (1.6.5.-) (NAD(P)H dehydrogenase I, chain 4) (NDH-1, chain 4)	IPR001750 (NADH:quinone oxidoreductase/Mrp antiporter, membrane subunit)	GO:0006120 (mitochondrial electron transport, NADH to ubiquinone), GO:0006744 (ubiquinone biosynthetic process), GO:0006814 (sodium ion transport), GO:0008137 (NADH dehydrogenase (ubiquinone) activity), GO:0009535 (chloroplast thylakoid membrane), GO:0015992 (proton transport), GO:0016021 (integral component of membrane), GO:0048038 (quinone binding)
CmoCh15G015270	10.845	3.37706	0.0196991	down	Inositol-tetrakisphosphate 1-kinase	IPR008656 (Inositol-tetrakisphosphate 1-kinase)	GO:0000287 (magnesium ion binding), GO:0005524 (ATP binding), GO:0005622 (intracellular), GO:0016310 (phosphorylation), GO:0032957 (inositol trisphosphate metabolic process), GO:0047325 (inositol tetrakisphosphate 1-kinase activity), GO:0052725 (inositol-1,3,4-trisphosphate 6-kinase activity), GO:0052726 (inositol-1,3,4-trisphosphate 5-kinase activity)
CmoCh16G000280	14.1546	3.6432	0.00254216	down	HB transcription factor	IPR003106 (Leucine zipper, homeobox-associated), IPR009057 (Homeodomain-like)	GO:0003700 (sequence-specific DNA binding transcription factor activity), GO:0005634 (nucleus), GO:0005667 (transcription factor complex), GO:0006355 (regulation of transcription, DNA-templated), GO:0043565 (sequence-specific DNA binding), GO:0045449 (regulation of transcription, DNA-templated)
CmoCh16G000870	455.6	1.9239	0.00784303	down	tRNA dimethylallyltransferase	IPR021489 (Protein of unknown function DUF3143)	GO:0009073 (aromatic amino acid family biosynthetic process), GO:0009507 (chloroplast), GO:0010207 (photosystem II assembly), GO:0016226 (iron-sulfur cluster assembly), GO:0045893 (positive regulation of transcription, DNA-templated)
CmoCh16G002120	7.60624	2.92859	0.0433125	down	(Receptor protein kinase, putative) (1.3.1.74) (2.7.11.25)	IPR001611 (Leucine-rich repeat), IPR003591 (Leucine-rich repeat, typical subtype), IPR011009 (Protein kinase-like domain), IPR013210 (Leucine-rich repeat-containing N-terminal, type 2), IPR013320 (Concanavalin A-like lectin/glucanase domain)	GO:0000165 (MAPK cascade), GO:0004672 (protein kinase activity), GO:0005515 (protein binding), GO:0005524 (ATP binding), GO:0006468 (protein phosphorylation), GO:0016020 (membrane), GO:0016491 (oxidoreductase activity)
CmoCh16G002790	18.5876	2.36584	0.0165696	down	Receptor-like serine/threonine-protein kinase	IPR001611 (Leucine-rich repeat), IPR011009 (Protein kinase-like domain)	GO:0004674 (protein serine/threonine kinase activity), GO:0005515 (protein binding), GO:0005524 (ATP binding), GO:0006468 (protein phosphorylation), GO:0009069 (serine family amino acid metabolic process), GO:0016021 (integral component of membrane), GO:0048544 (recognition of pollen)
CmoCh16G002950	25.5938	4.43485	0.000243564	down	Carbonic anhydrase (4.2.1.1)	IPR001765 (Carbonic anhydrase)	GO:0004089 (carbonate dehydratase activity), GO:0006730 (one-carbon metabolic process), GO:0006807 (nitrogen compound metabolic process), GO:0008270 (zinc ion binding), GO:0015976 (carbon utilization)
CmoCh16G003120	32.8004	3.401	0.00108831	down	DNA-directed RNA polymerase subunit beta'	IPR006592 (RNA polymerase, N-terminal), IPR007080 (RNA polymerase Rpb1, domain 1), IPR015424 (Pyridoxal phosphate-dependent transferase), IPR019942 (LL-diaminopimelate aminotransferase, plants and Chlamydia type)	GO:0003677 (DNA binding), GO:0003899 (DNA-directed RNA polymerase activity), GO:0005507 (copper ion binding), GO:0005730 (nucleolus), GO:0005794 (Golgi apparatus), GO:0005829 (cytosol), GO:0006144 (purine nucleobase metabolic process), GO:0006206 (pyrimidine nucleobase metabolic process), GO:0006346 (methylation-dependent chromatin silencing), GO:0007267 (cell-cell signaling), GO:0009089 (lysine …
CmoCh16G003600	1937.54	2.09699	0.0100157	down	Unknown protein
CmoCh16G003850	204.595	3.09119	1.64e-05	down	Endonuclease or glycosyl hydrolase	IPR024768 (Meiosis arrest female protein 1), IPR025605 (OST-HTH/LOTUS domain), IPR029060 (PIN domain-like)	GO:0004519 (endonuclease activity), GO:0005777 (peroxisome), GO:0006979 (response to oxidative stress), GO:0010468 (regulation of gene expression), GO:0090305 (nucleic acid phosphodiester bond hydrolysis)
CmoCh16G004170	2.47303	4.96799	0.0430679	down	ATP-dependent DNA helicase Q-like 4A	IPR004589 (DNA helicase, ATP-dependent, RecQ type), IPR011991 (Winged helix-turn-helix DNA-binding domain), IPR027417 (P-loop containing nucleoside triphosphate hydrolase)	GO:0003676 (nucleic acid binding), GO:0005524 (ATP binding), GO:0005657 (replication fork), GO:0006260 (DNA replication), GO:0006281 (DNA repair), GO:0006310 (DNA recombination), GO:0043140 (ATP-dependent 3'-5' DNA helicase activity)
CmoCh16G007110	13.4121	3.14172	0.0121328	down	Transmembrane protein, putative	IPR016964 (Transmembrane protein 6/97)
CmoCh16G007230	793.847	2.97892	0.000573684	down	Unknown protein
CmoCh16G008670	2.73251	5.10327	0.0358741	down	Diacylglycerol kinase (DAG kinase) (2.7.1.107)	IPR000756 (Diacylglycerol kinase, accessory domain), IPR001206 (Diacylglycerol kinase, catalytic domain), IPR016064 (NAD kinase/diacylglycerol kinase-like domain)	GO:0003951 (NAD+ kinase activity), GO:0004143 (diacylglycerol kinase activity), GO:0005524 (ATP binding), GO:0006769 (nicotinamide metabolic process), GO:0007205 (protein kinase C-activating G-protein coupled receptor signaling pathway), GO:0009395 (phospholipid catabolic process), GO:0016310 (phosphorylation), GO:0046486 (glycerolipid metabolic process), GO:0046497 (nicotinate nucleotide metabol…
CmoCh16G008950	4.4317	5.80216	0.00606254	down	Putative aminoacrylate peracid reductase RutC	IPR006175 (YjgF/Yer057p/UK114 family), IPR013813 (Endoribonuclease L-PSP/chorismate mutase-like)	GO:0009507 (chloroplast), GO:0019239 (deaminase activity), GO:0044710 (single-organism metabolic process), GO:0071704 (organic substance metabolic process)
CmoCh16G009290	9.12233	2.91815	0.0429866	down	Spindle pole body component protein
CmoCh16G009990	3.96425	5.66353	0.00849009	down	Poly (A)-specific ribonuclease PARN-like protein	IPR006941 (Ribonuclease CAF1), IPR012337 (Ribonuclease H-like domain)	GO:0001101 (response to acid chemical), GO:0003676 (nucleic acid binding), GO:0004527 (exonuclease activity), GO:0005634 (nucleus), GO:0006970 (response to osmotic stress), GO:0010033 (response to organic substance), GO:0016070 (RNA metabolic process), GO:0090305 (nucleic acid phosphodiester bond hydrolysis), GO:1901700 (response to oxygen-containing compound)
CmoCh16G010080	24.4652	5.83457	3.92e-06	down	30S ribosomal protein S19, chloroplastic	IPR002222 (Ribosomal protein S19/S15), IPR023575 (Ribosomal protein S19, superfamily)	GO:0003677 (DNA binding), GO:0003735 (structural constituent of ribosome), GO:0003899 (DNA-directed RNA polymerase activity), GO:0005730 (nucleolus), GO:0005739 (mitochondrion), GO:0006144 (purine nucleobase metabolic process), GO:0006206 (pyrimidine nucleobase metabolic process), GO:0006351 (transcription, DNA-templated), GO:0006412 (translation), GO:0009507 (chloroplast), GO:0015935 (small ribo…
CmoCh16G011430	8608.21	1.89216	0.0279266	down	protein serine/threonine kinases;protein kinases;ATP binding;sugar binding;kinases;carbohydrate binding	IPR011009 (Protein kinase-like domain), IPR013320 (Concanavalin A-like lectin/glucanase domain)	GO:0004674 (protein serine/threonine kinase activity), GO:0005524 (ATP binding), GO:0006468 (protein phosphorylation), GO:0009069 (serine family amino acid metabolic process)
CmoCh16G011890	3.071	5.28988	0.0393364	down	Transferase, transferring glycosyl groups	IPR002495 (Glycosyl transferase, family 8), IPR029044 (Nucleotide-diphospho-sugar transferases)	GO:0008152 (metabolic process), GO:0016757 (transferase activity, transferring glycosyl groups)
CmoCh16G012440	15.3605	3.00648	0.00402889	down	26S proteasome non-ATPase regulatory subunit 13	IPR000717 (Proteasome component (PCI) domain)	GO:0000502 (proteasome complex), GO:0005515 (protein binding)
CmoCh16G013080	3.68737	4.52753	0.0309718	down	Kinase family protein	IPR002912 (ACT domain), IPR011009 (Protein kinase-like domain)	GO:0004672 (protein kinase activity), GO:0005524 (ATP binding), GO:0006468 (protein phosphorylation), GO:0016597 (amino acid binding)
CmoCh17G002240	45.9198	2.89525	0.00323641	down	(Kinase, putative) (2.7.11.25)	IPR011009 (Protein kinase-like domain)	GO:0004672 (protein kinase activity), GO:0005524 (ATP binding), GO:0006468 (protein phosphorylation)
CmoCh17G002670	3.98814	4.64705	0.0228963	down	Alpha/beta-Hydrolases superfamily protein	IPR029058 (Alpha/Beta hydrolase fold)
CmoCh17G005520	129.523	10.6846	1.27e-13	down	ATP synthase subunit alpha, chloroplastic (3.6.3.14)	IPR000793 (ATPase, F1/V1/A1 complex, alpha/beta subunit, C-terminal)	GO:0005524 (ATP binding), GO:0005886 (plasma membrane), GO:0006119 (oxidative phosphorylation), GO:0009535 (chloroplast thylakoid membrane), GO:0015986 (ATP synthesis coupled proton transport), GO:0015991 (ATP hydrolysis coupled proton transport), GO:0045261 (proton-transporting ATP synthase complex, catalytic core F(1)), GO:0046933 (proton-transporting ATP synthase activity, rotational mechanism…
CmoCh17G005940	27.7759	8.46354	0.00101402	down	DNA-directed RNA polymerase subunit beta	IPR007080 (RNA polymerase Rpb1, domain 1), IPR007641 (RNA polymerase Rpb2, domain 7)	GO:0003677 (DNA binding), GO:0003899 (DNA-directed RNA polymerase activity), GO:0005730 (nucleolus), GO:0006144 (purine nucleobase metabolic process), GO:0006206 (pyrimidine nucleobase metabolic process), GO:0006351 (transcription, DNA-templated), GO:0009507 (chloroplast), GO:0032549 (ribonucleoside binding)
CmoCh17G007370	6.06554	4.36619	0.0304551	down	NAD-dependent malic enzyme 1	IPR001891 (Malic oxidoreductase)	GO:0004471 (malate dehydrogenase (decarboxylating) (NAD+) activity), GO:0004473 (malate dehydrogenase (decarboxylating) (NADP+) activity), GO:0006090 (pyruvate metabolic process), GO:0006094 (gluconeogenesis), GO:0006099 (tricarboxylic acid cycle), GO:0006108 (malate metabolic process), GO:0006633 (fatty acid biosynthetic process), GO:0007010 (cytoskeleton organization), GO:0008270 (zinc ion bind…
CmoCh17G007650	4799.52	1.81411	0.00866584	down	Unknown protein
CmoCh17G007830	5.55797	6.13406	0.00177781	down	Protein SYS1 like	IPR019185 (Integral membrane protein SYS1-related)	GO:0000139 (Golgi membrane)
CmoCh17G009310	118.811	2.07248	0.0274962	down	(CCAAT-binding transcription factor) (Nuclear transcription factor Y subunit A5)	IPR001289 (CCAAT-binding transcription factor, subunit B)	GO:0003677 (DNA binding), GO:0003700 (sequence-specific DNA binding transcription factor activity), GO:0016602 (CCAAT-binding factor complex), GO:0045449 (regulation of transcription, DNA-templated)
CmoCh17G010510	8.7444	3.80159	0.00828032	down	Exocyst complex component, putative	IPR007225 (Exocyst complex subunit Sec15-like)	GO:0000145 (exocyst), GO:0006904 (vesicle docking involved in exocytosis)
CmoCh17G010900	595.363	7.40946	1.94e-19	down	Apocytochrome f	IPR002325 (Cytochrome f), IPR009057 (Homeodomain-like), IPR011124 (Zinc finger, CW-type), IPR024094 (Cytochrome f large domain)	GO:0003677 (DNA binding), GO:0005506 (iron ion binding), GO:0006118 (electron transport), GO:0008270 (zinc ion binding), GO:0009055 (electron carrier activity), GO:0015979 (photosynthesis), GO:0020037 (heme binding), GO:0031361 (integral component of thylakoid membrane)
CmoCh17G012700	24.1475	8.25651	7.29e-07	down	NAD(P)H-quinone oxidoreductase chain 4, chloroplastic	IPR001750 (NADH:quinone oxidoreductase/Mrp antiporter, membrane subunit)	GO:0006120 (mitochondrial electron transport, NADH to ubiquinone), GO:0006744 (ubiquinone biosynthetic process), GO:0006814 (sodium ion transport), GO:0008137 (NADH dehydrogenase (ubiquinone) activity), GO:0009535 (chloroplast thylakoid membrane), GO:0015992 (proton transport), GO:0016021 (integral component of membrane), GO:0048038 (quinone binding)
CmoCh17G013000	2.90625	5.20653	0.027745	down	Poly(A)-specific ribonuclease PARN-like protein	IPR006941 (Ribonuclease CAF1), IPR012337 (Ribonuclease H-like domain)	GO:0003676 (nucleic acid binding), GO:0004527 (exonuclease activity), GO:0005634 (nucleus), GO:0016070 (RNA metabolic process), GO:0090305 (nucleic acid phosphodiester bond hydrolysis)
CmoCh17G013460	110.656	2.43368	0.00198961	down	Ethylene-responsive transcription factor	IPR016177 (DNA-binding domain)	GO:0003677 (DNA binding), GO:0003700 (sequence-specific DNA binding transcription factor activity), GO:0005667 (transcription factor complex), GO:0006355 (regulation of transcription, DNA-templated), GO:0044763 (single-organism cellular process), GO:0045449 (regulation of transcription, DNA-templated), GO:0050896 (response to stimulus)
CmoCh18G000460	1151.94	1.33265	0.032079	down	Pre-mRNA-splicing factor SPF27-like protein	IPR008409 (Pre-mRNA-splicing factor SPF27)	GO:0001510 (RNA methylation), GO:0005681 (spliceosomal complex), GO:0005730 (nucleolus), GO:0006397 (mRNA processing), GO:0008380 (RNA splicing), GO:0009870 (defense response signaling pathway, resistance gene-dependent), GO:0010204 (defense response signaling pathway, resistance gene-independent), GO:0042742 (defense response to bacterium), GO:0050832 (defense response to fungus)
CmoCh18G001540	6.19458	3.80295	0.0209386	down	Protein DEHYDRATION-INDUCED 19 like 5	IPR008598 (Drought induced 19 protein-like, zinc-binding domain), IPR027935 (Protein dehydration-induced 19, C-terminal)
CmoCh18G005060	60.9406	1.89409	0.0133962	down	receptor-like protein kinase 1	IPR001611 (Leucine-rich repeat), IPR011009 (Protein kinase-like domain)	GO:0004672 (protein kinase activity), GO:0005515 (protein binding), GO:0005524 (ATP binding), GO:0006468 (protein phosphorylation)
CmoCh18G005310	315.995	5.31676	0.00428736	down	NAD(P)H-quinone oxidoreductase subunit 2 A, chloroplastic	IPR001750 (NADH:quinone oxidoreductase/Mrp antiporter, membrane subunit), IPR005717 (Ribosomal protein S7, bacterial/organellar-type), IPR023798 (Ribosomal protein S7 domain), IPR025886 (Phloem protein 2-like)	GO:0003735 (structural constituent of ribosome), GO:0005886 (plasma membrane), GO:0006120 (mitochondrial electron transport, NADH to ubiquinone), GO:0006412 (translation), GO:0006744 (ubiquinone biosynthetic process), GO:0006814 (sodium ion transport), GO:0008137 (NADH dehydrogenase (ubiquinone) activity), GO:0009535 (chloroplast thylakoid membrane), GO:0015935 (small ribosomal subunit), GO:00159…
CmoCh18G005840	42.2343	1.64637	0.034745	down	Unknown protein
CmoCh18G006020	90.6976	10.1712	1.9e-12	down	ATP synthase subunit beta, chloroplastic	IPR005722 (ATPase, F1 complex, beta subunit)	GO:0005524 (ATP binding), GO:0009535 (chloroplast thylakoid membrane), GO:0015986 (ATP synthesis coupled proton transport), GO:0015991 (ATP hydrolysis coupled proton transport), GO:0045261 (proton-transporting ATP synthase complex, catalytic core F(1)), GO:0046933 (proton-transporting ATP synthase activity, rotational mechanism)
CmoCh18G006050	103.539	7.87723	1.03e-10	down	Photosystem I iron-sulfur center	IPR001457 (NADH:ubiquinone/plastoquinone oxidoreductase, chain 6), IPR017491 (Photosystem I protein PsaC)	GO:0006118 (electron transport), GO:0006120 (mitochondrial electron transport, NADH to ubiquinone), GO:0006744 (ubiquinone biosynthetic process), GO:0006814 (sodium ion transport), GO:0008137 (NADH dehydrogenase (ubiquinone) activity), GO:0009055 (electron carrier activity), GO:0009522 (photosystem I), GO:0009535 (chloroplast thylakoid membrane), GO:0009773 (photosynthetic electron transport in p…
CmoCh18G007080	12.1609	7.26907	9.78e-06	down	Phot	IPR000484 (Photosynthetic reaction centre, L/M)	GO:0006118 (electron transport), GO:0009507 (chloroplast), GO:0009772 (photosynthetic electron transport in photosystem II), GO:0016491 (oxidoreductase activity), GO:0034357 (photosynthetic membrane), GO:0044425 (membrane part), GO:0045156 (electron transporter, transferring electrons within the cyclic electron transport pathway of photosynthesis activity), GO:0046872 (metal ion binding)
CmoCh18G007770	22.704	1.89272	0.0350019	down	Tetratricopeptide repeat (TPR)-like superfamily protein	IPR011990 (Tetratricopeptide-like helical domain)	GO:0005515 (protein binding), GO:0009535 (chloroplast thylakoid membrane), GO:0015996 (chlorophyll catabolic process)
CmoCh18G008720	17.2588	2.40859	0.0418836	down	ADP-ribosylation factor GTPase-activating protein 1	IPR000008 (C2 domain), IPR001164 (Arf GTPase activating protein)	GO:0005515 (protein binding), GO:0008060 (GTPase activator activity), GO:0008270 (zinc ion binding), GO:0032312 (regulation of GTPase activity), GO:0043547 (positive regulation of GTPase activity)
CmoCh18G009320	10.1793	3.94621	0.025339	down	OTU domain-containing protein	IPR003323 (Ovarian tumour, otubain)
CmoCh18G010200	195.777	3.48676	0.000660955	down	Adenine nucleotide alpha hydrolases-like superfamily protein	IPR006015 (Universal stress protein A)	GO:0006950 (response to stress)
CmoCh18G010340	395.292	2.06746	0.0157353	down	Dihydroflavonol-4-reductase	IPR001509 (NAD-dependent epimerase/dehydratase, N-terminal domain), IPR016040 (NAD(P)-binding domain)	GO:0009813 (flavonoid biosynthetic process), GO:0045552 (dihydrokaempferol 4-reductase activity), GO:0050662 (coenzyme binding), GO:0055114 (oxidation-reduction process)
CmoCh18G013660	2172.86	1.39933	0.0301898	down	Unknown protein
CmoCh19G001800	14.9792	3.07839	0.0122254	down	BTB/POZ domain-containing protein	IPR011333 (BTB/POZ fold), IPR027356 (NPH3 domain)	GO:0005515 (protein binding), GO:0005886 (plasma membrane), GO:0009855 (determination of bilateral symmetry), GO:0009944 (polarity specification of adaxial/abaxial axis), GO:0010014 (meristem initiation), GO:0010075 (regulation of meristem growth), GO:0016567 (protein ubiquitination)
CmoCh19G003220	92.7958	1.55019	0.0389926	down	Unknown protein
CmoCh19G003230	112.352	1.71001	0.0238939	down	Unknown protein
CmoCh19G003900	20.6997	2.58952	0.027405	down	Pleckstrin (PH) domain-containing protein isoform 3	IPR009291 (Vacuolar protein sorting-associated protein 62), IPR009543 (Vacuolar protein sorting-associated protein 13 domain), IPR011993 (Pleckstrin homology-like domain), IPR026847 (Vacuolar protein sorting-associated protein 13)	GO:0005773 (vacuole), GO:0005794 (Golgi apparatus), GO:0005886 (plasma membrane), GO:0007155 (cell adhesion), GO:0009506 (plasmodesma), GO:0010090 (trichome morphogenesis), GO:0045010 (actin nucleation), GO:0048765 (root hair cell differentiation), GO:0071555 (cell wall organization)
CmoCh19G004160	3.19324	5.3433	0.0199495	down	Heavy metal-associated domain protein, putative	IPR006121 (Heavy metal-associated domain, HMA)	GO:0030001 (metal ion transport), GO:0046872 (metal ion binding)
CmoCh19G004600	2.93306	5.21972	0.0451044	down	Pyruvate kinase (2.7.1.40)	IPR001697 (Pyruvate kinase)	GO:0000287 (magnesium ion binding), GO:0004743 (pyruvate kinase activity), GO:0005524 (ATP binding), GO:0006094 (gluconeogenesis), GO:0006096 (glycolytic process), GO:0006144 (purine nucleobase metabolic process), GO:0006633 (fatty acid biosynthetic process), GO:0009570 (chloroplast stroma), GO:0010431 (seed maturation), GO:0015976 (carbon utilization), GO:0016310 (phosphorylation), GO:0030955 (p…
CmoCh19G004710	3.67251	5.53026	0.0446486	down	Cytochrome P450	IPR001128 (Cytochrome P450)	GO:0005506 (iron ion binding), GO:0016491 (oxidoreductase activity), GO:0020037 (heme binding), GO:0055114 (oxidation-reduction process)
CmoCh19G005060	35.9501	2.43835	0.00271506	down	Unknown protein
CmoCh19G005770	99.612	1.45318	0.027965	down	Unknown protein
CmoCh19G006160	261.04	1.59455	0.0279774	down	O-acyltransferase WSD1	IPR004255 (O-acyltransferase, WSD1, N-terminal), IPR009721 (O-acyltransferase, WSD1, C-terminal)	GO:0004144 (diacylglycerol O-acyltransferase activity), GO:0042967 (acyl-carrier-protein biosynthetic process), GO:0045017 (glycerolipid biosynthetic process)
CmoCh19G006600	5.00337	3.96263	0.0369398	down	Ubiquitin-conjugating enzyme	IPR016135 (Ubiquitin-conjugating enzyme/RWD-like), IPR023313 (Ubiquitin-conjugating enzyme, active site)	GO:0008152 (metabolic process), GO:0016874 (ligase activity)
CmoCh19G007690	10.6844	5.19042	0.00578849	down	Zim17-type zinc finger protein	IPR007853 (Zinc finger, DNL-type), IPR024158 (Mitochondrial import protein TIM15)	GO:0008270 (zinc ion binding)
CmoCh19G008660	21.7004	1.98299	0.0367751	down	FASCICLIN-like arabinogalactan 2	IPR000782 (FAS1 domain)	GO:0005774 (vacuolar membrane), GO:0006084 (acetyl-CoA metabolic process), GO:0006816 (calcium ion transport), GO:0007030 (Golgi organization), GO:0009651 (response to salt stress), GO:0016126 (sterol biosynthetic process), GO:0016132 (brassinosteroid biosynthetic process), GO:0046658 (anchored component of plasma membrane), GO:0048767 (root hair elongation)
CmoCh19G009270	13.2632	2.95774	0.0108081	down	Unknown protein
CmoCh20G000120	404.871	2.50269	0.00841337	down	Geranylgeranyl reductase	IPR003042 (Aromatic-ring hydroxylase-like), IPR011777 (Geranylgeranyl reductase family), IPR016040 (NAD(P)-binding domain), IPR023753 (Pyridine nucleotide-disulphide oxidoreductase, FAD/NAD(P)-binding domain)	GO:0009535 (chloroplast thylakoid membrane), GO:0010189 (vitamin E biosynthetic process), GO:0015995 (chlorophyll biosynthetic process), GO:0016628 (oxidoreductase activity, acting on the CH-CH group of donors, NAD or NADP as acceptor), GO:0019344 (cysteine biosynthetic process), GO:0019684 (photosynthesis, light reaction), GO:0031969 (chloroplast membrane), GO:0035304 (regulation of protein deph…
CmoCh20G000450	3.20214	4.30489	0.0471224	down	Disease resistance-responsive (Dirigent-like protein) family protein	IPR004265 (Plant disease resistance response protein)
CmoCh20G000500	13.1004	2.66214	0.0485776	down	Putative heme-binding peroxidase	IPR010255 (Haem peroxidase)	GO:0004601 (peroxidase activity), GO:0006804 (peroxidase reaction), GO:0006979 (response to oxidative stress), GO:0020037 (heme binding), GO:0042744 (hydrogen peroxide catabolic process), GO:0046872 (metal ion binding), GO:0055114 (oxidation-reduction process)
CmoCh20G000660	24.578	2.16571	0.0217675	down	Lipoxygenase (1.13.11.-)	IPR000907 (Lipoxygenase), IPR008976 (Lipase/lipooxygenase, PLAT/LH2), IPR027433 (Lipoxygenase, domain 3)	GO:0005515 (protein binding), GO:0006633 (fatty acid biosynthetic process), GO:0046872 (metal ion binding), GO:0051213 (dioxygenase activity), GO:0055114 (oxidation-reduction process)
CmoCh20G000670	371.985	1.47407	0.0458562	down	Lipoxygenase (1.13.11.-)	IPR000907 (Lipoxygenase)	GO:0016702 (oxidoreductase activity, acting on single donors with incorporation of molecular oxygen, incorporation of two atoms of oxygen), GO:0031408 (oxylipin biosynthetic process), GO:0046872 (metal ion binding), GO:0055114 (oxidation-reduction process)
CmoCh20G000700	609.233	1.53239	0.036512	down	DNA-binding bromodomain-containing protein, putative	IPR001487 (Bromodomain), IPR009057 (Homeodomain-like)	GO:0000785 (chromatin), GO:0003677 (DNA binding), GO:0003682 (chromatin binding), GO:0005515 (protein binding)
CmoCh20G000850	15.8334	2.55939	0.024062	down	2-oxoglutarate/malate translocator, chloroplastic	IPR001898 (Sodium/sulphate symporter)	GO:0005739 (mitochondrion), GO:0006814 (sodium ion transport), GO:0006833 (water transport), GO:0009534 (chloroplast thylakoid), GO:0009624 (response to nematode), GO:0009651 (response to salt stress), GO:0009706 (chloroplast inner membrane), GO:0009750 (response to fructose), GO:0009832 (plant-type cell wall biogenesis), GO:0015131 (oxaloacetate transmembrane transporter activity), GO:0015139 (a…
CmoCh20G000890	4682.65	1.99127	0.0209328	down	Unknown protein
CmoCh20G002550	158.512	2.69341	0.000366504	down	Unknown protein
CmoCh20G002680	5.09624	3.52883	0.0472622	down	Leucine-rich repeat receptor-like protein kinase family protein	IPR001611 (Leucine-rich repeat), IPR003591 (Leucine-rich repeat, typical subtype)	GO:0002237 (response to molecule of bacterial origin), GO:0005515 (protein binding), GO:0007165 (signal transduction), GO:0009505 (plant-type cell wall), GO:0010103 (stomatal complex morphogenesis), GO:0031225 (anchored component of membrane), GO:0048443 (stamen development)
CmoCh20G002760	2126.07	1.62189	0.0132406	down	Unknown protein
CmoCh20G004290	4.02821	4.67492	0.0216132	down	Unknown protein
CmoCh20G004390	9.67934	3.8826	0.0315094	down	Pentatricopeptide repeat-containing protein, putative	IPR002885 (Pentatricopeptide repeat)	GO:0005739 (mitochondrion)
CmoCh20G004930	6.19352	3.79807	0.0426025	down	AP2-like ethylene-responsive transcription factor	IPR016177 (DNA-binding domain)	GO:0003677 (DNA binding), GO:0003700 (sequence-specific DNA binding transcription factor activity), GO:0005667 (transcription factor complex), GO:0006351 (transcription, DNA-templated), GO:0045449 (regulation of transcription, DNA-templated)
CmoCh20G006460	1844.98	3.64829	0.000118478	down	50S ribosomal protein L30	IPR005996 (Ribosomal protein L30, bacterial-type), IPR016082 (Ribosomal protein L30, ferredoxin-like fold domain)	GO:0003735 (structural constituent of ribosome), GO:0006354 (DNA-templated transcription, elongation), GO:0006412 (translation), GO:0015934 (large ribosomal subunit), GO:0042254 (ribosome biogenesis)
CmoCh20G007120	57.7701	3.01781	0.000504137	down	50S ribosomal protein L23	IPR013025 (Ribosomal protein L25/L23)	GO:0000166 (nucleotide binding), GO:0003735 (structural constituent of ribosome), GO:0005739 (mitochondrion), GO:0005840 (ribosome), GO:0006412 (translation), GO:0009507 (chloroplast), GO:0019843 (rRNA binding), GO:0042254 (ribosome biogenesis)
CmoCh20G008040	168.2	2.36571	0.00502947	down	SAUR-like auxin-responsive family protein	IPR003676 (Auxin-induced protein, ARG7)
CmoCh20G008520	3.66668	5.54548	0.0105942	down	F-box protein
CmoCh20G008850	3.09711	5.29401	0.0383559	down	(Cold acclimation protein-like protein) (Cold-regulated 413 plasma membrane-like protein)	IPR008892 (Cold acclimation WCOR413)	GO:0005774 (vacuolar membrane), GO:0005886 (plasma membrane), GO:0016021 (integral component of membrane)
CmoCh20G011140	67.5433	3.98737	8.62e-05	down	Unknown protein
CmoCh20G011290	115.346	2.47349	0.00513005	down	Unknown protein
CmoCh20G011800	4.3529	4.77013	0.0199476	down	DUF4228 domain protein	IPR025322 (Protein of unknown function DUF4228, plant)
CmoCh01G000120	26.6412	-2.22774	0.0161433	up	Jasmonate ZIM-domain protein 3	IPR010399 (Tify), IPR018467 (CO/COL/TOC1, conserved site)
CmoCh01G000450	7.51677	-2.81106	0.0372329	up	Myb-like transcription factor 3	IPR009057 (Homeodomain-like)	GO:0000785 (chromatin), GO:0003677 (DNA binding), GO:0003682 (chromatin binding)
CmoCh01G001130	123.731	-2.90479	0.000164271	up	Rho guanine nucleotide exchange factor 8	IPR005512 (PRONE domain)	GO:0005089 (Rho guanyl-nucleotide exchange factor activity), GO:0032321 (positive regulation of GTPase activity)
CmoCh01G002060	173.402	-1.56731	0.0127755	up	Glycosylphosphatidylinositol anchor biosynthesis protein	IPR009580 (GPI biosynthesis protein Pig-F)	GO:0005789 (endoplasmic reticulum membrane), GO:0006506 (GPI anchor biosynthetic process), GO:0016021 (integral component of membrane)
CmoCh01G002150	4.38256	-4.41072	0.028537	up	ATP-dependent zinc metalloprotease FtsH 2	IPR003959 (ATPase, AAA-type, core), IPR011992 (EF-hand domain pair), IPR025753 (AAA-type ATPase, N-terminal domain), IPR027417 (P-loop containing nucleoside triphosphate hydrolase)	GO:0005509 (calcium ion binding), GO:0005524 (ATP binding)
CmoCh01G002400	7.21914	-3.74006	0.0177969	up	Unknown protein
CmoCh01G002410	40.0736	-2.33189	0.00851624	up	tRNA-dihydrouridine synthase (1.-.-.-)	IPR001269 (tRNA-dihydrouridine synthase), IPR013785 (Aldolase-type TIM barrel)	GO:0002943 (tRNA dihydrouridine synthesis), GO:0005634 (nucleus), GO:0009524 (phragmoplast), GO:0017150 (tRNA dihydrouridine synthase activity), GO:0019243 (methylglyoxal catabolic process to D-lactate), GO:0050660 (flavin adenine dinucleotide binding), GO:0055114 (oxidation-reduction process)
CmoCh01G002480	81.356	-2.08957	0.0334412	up	Chloroplast 50S ribosomal protein L1	IPR016095 (Ribosomal protein L1, 3-layer alpha/beta-sandwich), IPR023673 (Ribosomal protein L1, conserved site), IPR023674 (Ribosomal protein L1-like), IPR028364 (Ribosomal protein L1/ribosomal biogenesis protein)	GO:0003735 (structural constituent of ribosome), GO:0005634 (nucleus), GO:0006098 (pentose-phosphate shunt), GO:0006354 (DNA-templated transcription, elongation), GO:0006412 (translation), GO:0009073 (aromatic amino acid family biosynthetic process), GO:0009535 (chloroplast thylakoid membrane), GO:0009570 (chloroplast stroma), GO:0009902 (chloroplast relocation), GO:0009941 (chloroplast envelope)…
CmoCh01G003360	162.241	-1.42929	0.0200777	up	HXXXD-type acyl-transferase family protein, putative	IPR003480 (Transferase), IPR023213 (Chloramphenicol acetyltransferase-like domain)
CmoCh01G004240	37.832	-1.70815	0.0401743	up	Unknown protein
CmoCh01G004250	84.3183	-1.83544	0.0187836	up	Protein kinase-like protein	IPR011009 (Protein kinase-like domain), IPR013320 (Concanavalin A-like lectin/glucanase domain)	GO:0004672 (protein kinase activity), GO:0005524 (ATP binding), GO:0006468 (protein phosphorylation)
CmoCh01G005890	37.6958	-2.47372	0.0067454	up	Exocyst subunit exo70 family protein H7, putative	IPR004140 (Exocyst complex protein Exo70), IPR016159 (Cullin repeat-like-containing domain)	GO:0000145 (exocyst), GO:0006887 (exocytosis)
CmoCh01G006210	7.84081	-3.89293	0.0126177	up	Unknown protein
CmoCh01G006290	116.22	-1.97334	0.0195273	up	Glucan endo-1,3-beta-glucosidase	IPR000490 (Glycoside hydrolase, family 17), IPR012946 (X8 domain), IPR017853 (Glycoside hydrolase superfamily)	GO:0005618 (cell wall), GO:0005982 (starch metabolic process), GO:0005985 (sucrose metabolic process), GO:0009506 (plasmodesma), GO:0010200 (response to chitin), GO:0042973 (glucan endo-1,3-beta-D-glucosidase activity)
CmoCh01G006330	807.108	-1.43215	0.0250304	up	Unknown protein
CmoCh01G006660	30.2785	-2.06488	0.0215318	up	UDP-glycosyltransferase 1	IPR002213 (UDP-glucuronosyl/UDP-glucosyltransferase)	GO:0008152 (metabolic process)
CmoCh01G007100	25.6852	-2.5489	0.0157179	up	Potassium transporter	IPR003855 (Potassium transporter)	GO:0005886 (plasma membrane), GO:0015079 (potassium ion transmembrane transporter activity), GO:0016021 (integral component of membrane), GO:0071805 (potassium ion transmembrane transport)
CmoCh01G007790	8.35649	-3.98138	0.0256417	up	Unknown protein
CmoCh01G010100	268.738	-4.09935	1.58e-06	up	Alpha-crystallin domain of heat shock protein-containing protein	IPR008978 (HSP20-like chaperone)
CmoCh01G010910	183.768	-1.90356	0.035598	up	Unknown protein
CmoCh01G011110	101.963	-2.20244	0.00135774	up	Cellulose synthase like E1	IPR005150 (Cellulose synthase), IPR029044 (Nucleotide-diphospho-sugar transferases)	GO:0005982 (starch metabolic process), GO:0005985 (sucrose metabolic process), GO:0006011 (UDP-glucose metabolic process), GO:0016021 (integral component of membrane), GO:0016760 (cellulose synthase (UDP-forming) activity), GO:0030244 (cellulose biosynthetic process)
CmoCh01G011970	4.47719	-4.46784	0.0232001	up	Homeobox leucine zipper protein	IPR002913 (START domain)	GO:0008289 (lipid binding), GO:0009987 (cellular process)
CmoCh01G012180	141.421	-1.6926	0.0273986	up	Unknown protein
CmoCh01G012560	3.82061	-5.25883	0.0342935	up	MLO-like protein	IPR004326 (Mlo-related protein)	GO:0005516 (calmodulin binding), GO:0006952 (defense response), GO:0009607 (response to biotic stimulus), GO:0016021 (integral component of membrane)
CmoCh01G013310	379.431	-1.51042	0.0203803	up	Carbohydrate-binding X8 domain superfamily protein	IPR000980 (SH2 domain), IPR012946 (X8 domain), IPR013320 (Concanavalin A-like lectin/glucanase domain)	GO:0044763 (single-organism cellular process), GO:0050794 (regulation of cellular process)
CmoCh01G013770	19.0059	-2.30449	0.0332316	up	AAA domain protein	IPR027417 (P-loop containing nucleoside triphosphate hydrolase)
CmoCh01G014260	54.0519	-1.83242	0.0221789	up	Unknown protein
CmoCh01G014390	223.505	-1.5142	0.0451922	up	RING/U-box superfamily protein, putative	IPR013083 (Zinc finger, RING/FYVE/PHD-type)	GO:0005515 (protein binding), GO:0008270 (zinc ion binding)
CmoCh01G015070	65.1035	-2.21891	0.0058143	up	(Receptor protein kinase, putative) (1.3.1.74) (2.7.11.25)	IPR001611 (Leucine-rich repeat), IPR003591 (Leucine-rich repeat, typical subtype), IPR011009 (Protein kinase-like domain)	GO:0000186 (activation of MAPKK activity), GO:0002237 (response to molecule of bacterial origin), GO:0004709 (MAP kinase kinase kinase activity), GO:0005515 (protein binding), GO:0005524 (ATP binding), GO:0006612 (protein targeting to membrane), GO:0007178 (transmembrane receptor protein serine/threonine kinase signaling pathway), GO:0009069 (serine family amino acid metabolic process), GO:000996…
CmoCh01G015670	58.8594	-2.6502	0.000358867	up	ACT domain-containing protein	IPR002912 (ACT domain)	GO:0006281 (DNA repair), GO:0009058 (biosynthetic process), GO:0016597 (amino acid binding), GO:0016740 (transferase activity), GO:0030170 (pyridoxal phosphate binding)
CmoCh01G016190	33.3496	-1.95996	0.0349353	up	Damaged dna-binding 2, putative isoform 1
CmoCh01G017260	215.12	-1.53435	0.0362928	up	Glutathione peroxidase	IPR000889 (Glutathione peroxidase), IPR012336 (Thioredoxin-like fold), IPR029759 (Glutathione peroxidase active site), IPR029760 (Glutathione peroxidase conserved site)	GO:0004602 (glutathione peroxidase activity), GO:0006749 (glutathione metabolic process), GO:0006804 (peroxidase reaction), GO:0006979 (response to oxidative stress), GO:0055114 (oxidation-reduction process)
CmoCh01G017550	3.74183	-5.22426	0.0175846	up	Chalcone-flavonone isomerase family protein	IPR016087 (Chalcone isomerase)	GO:0009507 (chloroplast), GO:0016872 (intramolecular lyase activity)
CmoCh01G017830	154.186	-2.98987	0.000270621	up	Protein IQ-DOMAIN 1	IPR000048 (IQ motif, EF-hand binding site)	GO:0005515 (protein binding)
CmoCh01G017970	3.77396	-5.23602	0.0148862	up	17.6 kDa class II heat shock protein	IPR008978 (HSP20-like chaperone)
CmoCh01G018010	423.306	-1.51587	0.0179958	up	NB-ARC domain containing protein, expressed
CmoCh01G018450	7.15931	-6.15771	0.00125681	up	Cyclin d, putative	IPR013763 (Cyclin-like)	GO:0005634 (nucleus)
CmoCh01G018660	148.278	-2.04178	0.0132169	up	Myb domain protein 73, putative	IPR009057 (Homeodomain-like)	GO:0000785 (chromatin), GO:0003677 (DNA binding), GO:0003682 (chromatin binding)
CmoCh01G018760	101.748	-2.29064	0.0009875	up	WRKY transcription factor 2	IPR003657 (DNA-binding WRKY), IPR018872 (Zn-cluster domain)	GO:0003700 (sequence-specific DNA binding transcription factor activity), GO:0005667 (transcription factor complex), GO:0006355 (regulation of transcription, DNA-templated), GO:0006950 (response to stress), GO:0043565 (sequence-specific DNA binding), GO:0045449 (regulation of transcription, DNA-templated)
CmoCh01G018770	100.362	-2.35028	0.000389365	up	Leucine-rich repeat receptor-like protein kinase family protein	IPR001611 (Leucine-rich repeat)	GO:0005515 (protein binding), GO:0005576 (extracellular region), GO:0016301 (kinase activity), GO:0016310 (phosphorylation)
CmoCh01G019130	31.977	-2.69368	0.0365725	up	Intraflagellar transport protein
CmoCh01G020500	173.523	-2.12064	0.00114738	up	Pentatricopeptide repeat-containing protein, putative	IPR002885 (Pentatricopeptide repeat), IPR011990 (Tetratricopeptide-like helical domain)	GO:0005515 (protein binding), GO:0005739 (mitochondrion)
CmoCh01G020510	257.968	-1.408	0.0257269	up	Syringolide-induced protein 14-1-1
CmoCh02G001500	53.1044	-2.1239	0.0113729	up	Formin-like protein	IPR015425 (Formin, FH2 domain)	GO:0005737 (cytoplasm), GO:0016020 (membrane), GO:0030041 (actin filament polymerization), GO:0048316 (seed development)
CmoCh02G001690	279.034	-1.3979	0.0334251	up	GTP-binding nuclear protein Ran-4	IPR001806 (Small GTPase superfamily), IPR027417 (P-loop containing nucleoside triphosphate hydrolase)	GO:0005525 (GTP binding), GO:0007264 (small GTPase mediated signal transduction), GO:0015031 (protein transport), GO:0044464 (cell part)
CmoCh02G002350	66.3513	-1.40713	0.0478956	up	BnaC07g03990D protein		GO:0009534 (chloroplast thylakoid)
CmoCh02G002840	36.0354	-2.24007	0.0147141	up	Flavin-binding monooxygenase-like protein	IPR020946 (Flavin monooxygenase-like)	GO:0004499 (N,N-dimethylaniline monooxygenase activity), GO:0050660 (flavin adenine dinucleotide binding), GO:0050661 (NADP binding), GO:0055114 (oxidation-reduction process)
CmoCh02G003600	3.37485	-5.07244	0.0451154	up	Glutamine--fructose-6-phosphate aminotransferase [isomerizing]	IPR005854 (Amidophosphoribosyltransferase), IPR029055 (Nucleophile aminohydrolases, N-terminal), IPR029057 (Phosphoribosyltransferase-like)	GO:0004044 (amidophosphoribosyltransferase activity), GO:0006189 ('de novo' IMP biosynthetic process), GO:0006536 (glutamate metabolic process), GO:0006541 (glutamine metabolic process), GO:0009113 (purine nucleobase biosynthetic process), GO:0009116 (nucleoside metabolic process), GO:0046872 (metal ion binding), GO:0051536 (iron-sulfur cluster binding)
CmoCh02G003800	274.213	-1.46458	0.0156659	up	(Beta-galactosidase 3) (3.2.1.23)	IPR000922 (D-galactoside/L-rhamnose binding SUEL lectin domain), IPR001944 (Glycoside hydrolase, family 35), IPR017853 (Glycoside hydrolase superfamily)	GO:0004553 (hydrolase activity, hydrolyzing O-glycosyl compounds), GO:0005576 (extracellular region), GO:0005975 (carbohydrate metabolic process), GO:0030246 (carbohydrate binding), GO:0044237 (cellular metabolic process), GO:0044699 (single-organism process), GO:0071669 (plant-type cell wall organization or biogenesis), GO:0071840 (cellular component organization or biogenesis)
CmoCh02G004080	3.22283	-5.00763	0.0290638	up	Adenylyl cyclase-associated protein	IPR001837 (Adenylate cyclase-associated CAP), IPR017901 (C-CAP/cofactor C-like domain), IPR018106 (CAP, conserved site, N-terminal)	GO:0000271 (polysaccharide biosynthetic process), GO:0003779 (actin binding), GO:0005829 (cytosol), GO:0006007 (glucose catabolic process), GO:0009825 (multidimensional cell growth), GO:0009932 (cell tip growth), GO:0010817 (regulation of hormone levels), GO:0030036 (actin cytoskeleton organization), GO:0043481 (anthocyanin accumulation in tissues in response to UV light), GO:0048767 (root hair e…
CmoCh02G004250	36.5504	-2.14821	0.0226476	up	PPPDE thiol peptidase family protein, putative	IPR008580 (PPPDE putative peptidase domain)
CmoCh02G004300	46.2841	-5.47034	4.86e-06	up	Unknown protein
CmoCh02G004530	134.896	-2.07255	0.00840956	up	Carboxylesterase 1	IPR029058 (Alpha/Beta hydrolase fold)	GO:0008152 (metabolic process), GO:0016787 (hydrolase activity)
CmoCh02G004710	51.3473	-2.96346	0.000491793	up	Peptidyl-tRNA hydrolase 2-like protein	IPR002833 (Peptidyl-tRNA hydrolase, PTH2), IPR023476 (Peptidyl-tRNA hydrolase II domain)	GO:0004045 (aminoacyl-tRNA hydrolase activity), GO:0008152 (metabolic process)
CmoCh02G005930	8.12216	-6.34528	0.000374916	up	Cinnamyl alcohol dehydrogenase-like protein	IPR002085 (Alcohol dehydrogenase superfamily, zinc-type), IPR016040 (NAD(P)-binding domain), IPR020843 (Polyketide synthase, enoylreductase domain), IPR025605 (OST-HTH/LOTUS domain), IPR029060 (PIN domain-like)	GO:0008270 (zinc ion binding), GO:0016491 (oxidoreductase activity), GO:0055114 (oxidation-reduction process)
CmoCh02G006490	53.7211	-1.99885	0.0118083	up	Membrane lipoprotein, putative		GO:0009987 (cellular process), GO:0016043 (cellular component organization)
CmoCh02G007040	31.1343	-2.17609	0.0452398	up	serine/threonine protein kinase 1	IPR020636 (Calcium/calmodulin-dependent/calcium-dependent protein kinase)	GO:0004683 (calmodulin-dependent protein kinase activity), GO:0005524 (ATP binding), GO:0005886 (plasma membrane), GO:0006468 (protein phosphorylation), GO:0009069 (serine family amino acid metabolic process), GO:0009268 (response to pH), GO:0009611 (response to wounding), GO:0009620 (response to fungus), GO:0009695 (jasmonic acid biosynthetic process), GO:0009723 (response to ethylene), GO:00097…
CmoCh02G007590	3.40098	-5.08784	0.0236926	up	Tetratricopeptide repeat (TPR)-like superfamily protein	IPR011990 (Tetratricopeptide-like helical domain)	GO:0005515 (protein binding), GO:0005622 (intracellular), GO:0006396 (RNA processing)
CmoCh02G009140	21.5079	-3.15859	0.0202888	up	(Dehydration responsive element binding transcription factor) (Ethylene-responsive transcription factor)	IPR016177 (DNA-binding domain)	GO:0003677 (DNA binding), GO:0003700 (sequence-specific DNA binding transcription factor activity), GO:0005667 (transcription factor complex), GO:0045449 (regulation of transcription, DNA-templated)
CmoCh02G009270	2.93376	-4.87839	0.0428098	up	Translation elongation factor EF1B/ribosomal protein S6 family protein	IPR000529 (Ribosomal protein S6), IPR014717 (Translation elongation factor EF1B/ribosomal protein S6)	GO:0003735 (structural constituent of ribosome), GO:0003746 (translation elongation factor activity), GO:0005840 (ribosome), GO:0006448 (regulation of translational elongation), GO:0009535 (chloroplast thylakoid membrane), GO:0010027 (thylakoid membrane organization), GO:0042254 (ribosome biogenesis), GO:0070181 (small ribosomal subunit rRNA binding)
CmoCh02G009280	100.724	-1.94787	0.00302533	up	Ring finger protein, putative	IPR013083 (Zinc finger, RING/FYVE/PHD-type)	GO:0005515 (protein binding), GO:0008270 (zinc ion binding)
CmoCh02G010970	30.2421	-2.07974	0.0121223	up	Pectin lyase superfamily protein	IPR000743 (Glycoside hydrolase, family 28), IPR011050 (Pectin lyase fold/virulence factor)	GO:0004650 (polygalacturonase activity), GO:0005576 (extracellular region), GO:0005982 (starch metabolic process), GO:0005985 (sucrose metabolic process), GO:0016829 (lyase activity), GO:0071555 (cell wall organization)
CmoCh02G011070	11.7859	-3.21121	0.012013	up	RNA-binding protein pno1	IPR004087 (K Homology domain)	GO:0003723 (RNA binding)
CmoCh02G011410	19.3054	-4.15745	0.00138718	up	Peptidyl-prolyl cis-trans isomerase FKBP43-like protein
CmoCh02G012150	118.5	-2.51582	0.00204955	up	GDSL esterase/lipase	IPR013830 (SGNH hydrolase-type esterase domain)	GO:0016787 (hydrolase activity)
CmoCh02G012670	41.9573	-2.68652	0.00112409	up	DNA-binding bromodomain-containing protein, putative	IPR001487 (Bromodomain), IPR009057 (Homeodomain-like)	GO:0000785 (chromatin), GO:0003677 (DNA binding), GO:0003682 (chromatin binding), GO:0005515 (protein binding)
CmoCh02G013500	1213	-2.32927	0.00292571	up	Winged-helix DNA-binding transcription factor family protein, putative	IPR011991 (Winged helix-turn-helix DNA-binding domain), IPR015633 (E2F Family)	GO:0000278 (mitotic cell cycle), GO:0003677 (DNA binding), GO:0003700 (sequence-specific DNA binding transcription factor activity), GO:0005634 (nucleus), GO:0005667 (transcription factor complex), GO:0005737 (cytoplasm), GO:0006396 (RNA processing), GO:0008284 (positive regulation of cell proliferation), GO:0010090 (trichome morphogenesis), GO:0042023 (DNA endoreduplication), GO:0045449 (regulat…
CmoCh02G013680	4.54131	-5.50779	0.0354792	up	Unknown protein
CmoCh02G013690	81.5545	-1.652	0.0250231	up	BZIP transcription factor	IPR002138 (Peptidase C14, caspase non-catalytic subunit p10), IPR004827 (Basic-leucine zipper domain), IPR029803 (Protein ABSCISIC ACID-INSENSITIVE 5)	GO:0003700 (sequence-specific DNA binding transcription factor activity), GO:0004197 (cysteine-type endopeptidase activity), GO:0005634 (nucleus), GO:0005667 (transcription factor complex), GO:0006508 (proteolysis), GO:0009737 (response to abscisic acid), GO:0033613 (activating transcription factor binding), GO:0043565 (sequence-specific DNA binding), GO:0045449 (regulation of transcription, DNA-…
CmoCh02G013860	478.153	-1.13205	0.0486614	up	HhH-GPD base excision DNA repair family protein	IPR011257 (DNA glycosylase), IPR023170 (Helix-turn-helix, base-excision DNA repair, C-terminal), IPR028924 (Permuted single zf-CXXC unit), IPR028925 (Demeter, RRM-fold domain)	GO:0005488 (binding), GO:0006284 (base-excision repair), GO:0006342 (chromatin silencing), GO:0016787 (hydrolase activity), GO:0044728 (DNA methylation or demethylation)
CmoCh02G014220	3.99043	-5.31534	0.0126091	up	Unknown protein
CmoCh02G014660	4.80935	-4.58268	0.0191121	up	Phosphoglycerate mutase family protein	IPR001345 (Phosphoglycerate/bisphosphoglycerate mutase, active site), IPR029033 (Histidine phosphatase superfamily)	GO:0003824 (catalytic activity), GO:0008152 (metabolic process)
CmoCh02G015720	6.28282	-4.18273	0.0383528	up	3-isopropylmalate dehydratase, small subunit	IPR011827 (Hydrolyase LeuD/HacB/DmdB), IPR015937 (Aconitase/isopropylmalate dehydratase)	GO:0003861 (3-isopropylmalate dehydratase activity), GO:0009097 (isoleucine biosynthetic process), GO:0009098 (leucine biosynthetic process), GO:0009099 (valine biosynthetic process), GO:0009316 (3-isopropylmalate dehydratase complex)
CmoCh02G016420	8.45238	-3.12793	0.0377614	up	Cytochrome P450	IPR001128 (Cytochrome P450)	GO:0005506 (iron ion binding), GO:0016491 (oxidoreductase activity), GO:0020037 (heme binding), GO:0055114 (oxidation-reduction process)
CmoCh02G016990	18.667	-2.03367	0.0434768	up	S-adenosyl-L-methionine-dependent methyltransferases superfamily protein	IPR004159 (Putative S-adenosyl-L-methionine-dependent methyltransferase), IPR029063 (S-adenosyl-L-methionine-dependent methyltransferase)	GO:0005768 (endosome), GO:0005789 (endoplasmic reticulum membrane), GO:0005802 (trans-Golgi network), GO:0008168 (methyltransferase activity), GO:0009269 (response to desiccation), GO:0009409 (response to cold), GO:0009651 (response to salt stress), GO:0009737 (response to abscisic acid), GO:0016021 (integral component of membrane), GO:0032259 (methylation)
CmoCh02G017440	10.365	-2.29271	0.0479733	up	BnaCnng71100D protein
CmoCh02G018340	5.70907	-5.83763	0.0193156	up	Kinase interacting (KIP1-like) family protein, putative	IPR011684 (KIP1-like)
CmoCh03G002930	5.60941	-4.80432	0.0110008	up	proline-rich family protein
CmoCh03G003420	160.311	-1.62893	0.0342875	up	Mitochondrial carrier protein, putative	IPR002067 (Mitochondrial carrier protein), IPR023395 (Mitochondrial carrier domain)	GO:0005215 (transporter activity), GO:0005743 (mitochondrial inner membrane), GO:0016021 (integral component of membrane), GO:0055085 (transmembrane transport)
CmoCh03G004390	123.034	-1.78712	0.00614993	up	Phosphatase 2C family protein	IPR001932 (Protein phosphatase 2C (PP2C)-like domain), IPR015655 (Protein phosphatase 2C)	GO:0003824 (catalytic activity)
CmoCh03G004490	9.39613	-4.56921	0.00598198	up	Cation/hydrogen exchanger, putative	IPR006153 (Cation/H+ exchanger), IPR014729 (Rossmann-like alpha/beta/alpha sandwich fold)	GO:0005783 (endoplasmic reticulum), GO:0006623 (protein targeting to vacuole), GO:0006813 (potassium ion transport), GO:0006885 (regulation of pH), GO:0006950 (response to stress), GO:0009507 (chloroplast), GO:0015385 (sodium:proton antiporter activity), GO:0016021 (integral component of membrane), GO:0030007 (cellular potassium ion homeostasis), GO:0030104 (water homeostasis), GO:0035725 (sodium…
CmoCh03G004620	2.90551	-4.8586	0.0394007	up	Heavy metal transport/detoxification superfamily protein	IPR006121 (Heavy metal-associated domain, HMA)	GO:0030001 (metal ion transport), GO:0046872 (metal ion binding)
CmoCh03G005020	46.6482	-2.32411	0.00903161	up	Putative NADH dehydrogenase (Ubiquinone)	IPR001327 (Pyridine nucleotide-disulphide oxidoreductase, NAD-binding domain), IPR023753 (Pyridine nucleotide-disulphide oxidoreductase, FAD/NAD(P)-binding domain)	GO:0006120 (mitochondrial electron transport, NADH to ubiquinone), GO:0006744 (ubiquinone biosynthetic process), GO:0006814 (sodium ion transport), GO:0008137 (NADH dehydrogenase (ubiquinone) activity), GO:0015992 (proton transport), GO:0050660 (flavin adenine dinucleotide binding)
CmoCh03G006320	163.586	-2.31478	0.000384033	up	Copine, putative	IPR001841 (Zinc finger, RING-type), IPR002035 (von Willebrand factor, type A), IPR010734 (Copine)	GO:0005515 (protein binding), GO:0008152 (metabolic process), GO:0008270 (zinc ion binding), GO:0009987 (cellular process), GO:0050896 (response to stimulus)
CmoCh03G007320	82.8784	-1.64645	0.0163041	up	S-adenosyl-L-methionine-dependent methyltransferases superfamily protein	IPR004159 (Putative S-adenosyl-L-methionine-dependent methyltransferase), IPR029063 (S-adenosyl-L-methionine-dependent methyltransferase)	GO:0005768 (endosome), GO:0005774 (vacuolar membrane), GO:0005789 (endoplasmic reticulum membrane), GO:0005802 (trans-Golgi network), GO:0008757 (S-adenosylmethionine-dependent methyltransferase activity), GO:0016021 (integral component of membrane), GO:0032259 (methylation)
CmoCh03G007510	61.1998	-1.59936	0.0220835	up	Cytochrome P450 family protein	IPR001128 (Cytochrome P450)	GO:0004497 (monooxygenase activity), GO:0005506 (iron ion binding), GO:0006118 (electron transport), GO:0009055 (electron carrier activity), GO:0016705 (oxidoreductase activity, acting on paired donors, with incorporation or reduction of molecular oxygen), GO:0020037 (heme binding), GO:0055114 (oxidation-reduction process)
CmoCh03G009140	6.66198	-3.19096	0.0383803	up	Emb|CAB62313.1
CmoCh03G010180	2.66742	-4.73387	0.0489298	up	Ribonuclease Z	IPR001279 (Beta-lactamase-like)	GO:0000398 (mRNA splicing, via spliceosome), GO:0005634 (nucleus), GO:0030422 (production of siRNA involved in RNA interference), GO:0034414 (tRNA 3'-trailer cleavage, endonucleolytic), GO:0035196 (production of miRNAs involved in gene silencing by miRNA), GO:0042781 (3'-tRNA processing endoribonuclease activity), GO:0043687 (post-translational protein modification), GO:0045893 (positive regulati…
CmoCh03G010930	4.37992	-5.45299	0.0153403	up	Two-component response regulator	IPR009057 (Homeodomain-like)	GO:0000785 (chromatin), GO:0003677 (DNA binding), GO:0003682 (chromatin binding)
CmoCh03G011190	14.5612	-3.77938	0.00213022	up	HVA22-like protein	IPR004345 (TB2/DP1/HVA22-related protein)
CmoCh03G012360	22.9445	-2.67563	0.0127897	up	CASP-like protein	IPR006702 (Domain of unknown function DUF588)	GO:0005886 (plasma membrane), GO:0016021 (integral component of membrane)
CmoCh03G013190	17.9523	-3.28516	0.00973514	up	Unknown protein
CmoCh03G013210	44.3253	-2.76415	0.00293263	up	U-box domain-containing 7-like protein	IPR016024 (Armadillo-type fold)	GO:0005488 (binding)
CmoCh03G013730	3.41768	-5.09015	0.0437706	up	Outward rectifying potassium channel protein	IPR003280 (Two pore domain potassium channel), IPR011992 (EF-hand domain pair)	GO:0005267 (potassium channel activity), GO:0016021 (integral component of membrane), GO:0071805 (potassium ion transmembrane transport)
CmoCh03G014170	18.6357	-1.85738	0.0475306	up	Galactosyltransferase family protein		GO:0005739 (mitochondrion), GO:0009735 (response to cytokinin)
CmoCh03G014250	7.42151	-3.0935	0.044136	up	Auxin response factor	IPR003311 (AUX/IAA protein), IPR010525 (Auxin response factor), IPR015300 (DNA-binding pseudobarrel domain)	GO:0003677 (DNA binding), GO:0003700 (sequence-specific DNA binding transcription factor activity), GO:0005634 (nucleus), GO:0005667 (transcription factor complex), GO:0006355 (regulation of transcription, DNA-templated), GO:0009734 (auxin-activated signaling pathway), GO:0009855 (determination of bilateral symmetry), GO:0009887 (organ morphogenesis), GO:0009909 (regulation of flower development)…
CmoCh03G014560	7.9359	-6.30802	0.000465381	up	Fatty acid 2-hydroxylase	IPR006694 (Fatty acid hydroxylase)	GO:0005506 (iron ion binding), GO:0005576 (extracellular region), GO:0006633 (fatty acid biosynthetic process), GO:0016021 (integral component of membrane), GO:0016491 (oxidoreductase activity), GO:0030145 (manganese ion binding), GO:0045735 (nutrient reservoir activity), GO:0055114 (oxidation-reduction process)
CmoCh04G001070	42.3535	-1.58616	0.0484444	up	Unknown protein
CmoCh04G001620	5.4847	-5.78044	0.00430648	up	60S acidic ribosomal protein PO	IPR001790 (Ribosomal protein L10P)	GO:0003735 (structural constituent of ribosome), GO:0005840 (ribosome), GO:0006414 (translational elongation), GO:0042254 (ribosome biogenesis)
CmoCh04G001830	170.074	-2.37805	0.000556357	up	WAS/WASL-interacting protein family member 2, putative isoform 1
CmoCh04G002240	522.26	-1.92388	0.00940307	up	Serine/arginine rich splicing factor, putative	IPR012677 (Nucleotide-binding alpha-beta plait domain)	GO:0000166 (nucleotide binding), GO:0000398 (mRNA splicing, via spliceosome), GO:0003676 (nucleic acid binding), GO:0006979 (response to oxidative stress), GO:0016607 (nuclear speck)
CmoCh04G003180	9.82093	-4.43722	0.0181963	up	Two-component response regulator	IPR011006 (CheY-like superfamily)	GO:0000160 (phosphorelay signal transduction system), GO:0016301 (kinase activity), GO:0016310 (phosphorylation)
CmoCh04G003280	52.1914	-1.8485	0.0209133	up	UPF0392 protein	IPR008166 (Domain of unknown function DUF23), IPR029044 (Nucleotide-diphospho-sugar transferases)	GO:0016020 (membrane)
CmoCh04G003380	101.338	-2.82644	0.0011376	up	Glutathione S-transferase	IPR010987 (Glutathione S-transferase, C-terminal-like), IPR012336 (Thioredoxin-like fold)	GO:0004462 (lactoylglutathione lyase activity), GO:0005515 (protein binding), GO:0005975 (carbohydrate metabolic process), GO:0006090 (pyruvate metabolic process), GO:0016740 (transferase activity)
CmoCh04G005770	17.805	-3.88308	0.00099987	up	COBRA-like protein 6	IPR006918 (COBRA, plant), IPR012291 (Cellulose-binding family II/chitobiase, carbohydrate-binding domain)	GO:0005886 (plasma membrane), GO:0010215 (cellulose microfibril organization), GO:0016049 (cell growth), GO:0030247 (polysaccharide binding), GO:0031225 (anchored component of membrane)
CmoCh04G005910	32.4051	-3.44572	0.00219679	up	High chlorophyll fluorescence 243
CmoCh04G006240	4.5863	-5.51546	0.0182859	up	Zinc finger protein 706	IPR007087 (Zinc finger, C2H2), IPR007513 (Uncharacterised protein family SERF)	GO:0046872 (metal ion binding)
CmoCh04G006380	35.6863	-2.60588	0.0049307	up	Beta-amylase 2	IPR001554 (Glycoside hydrolase, family 14), IPR008540 (BZR1, transcriptional repressor), IPR017853 (Glycoside hydrolase superfamily)	GO:0000272 (polysaccharide catabolic process), GO:0003700 (sequence-specific DNA binding transcription factor activity), GO:0005634 (nucleus), GO:0005667 (transcription factor complex), GO:0005737 (cytoplasm), GO:0005982 (starch metabolic process), GO:0005985 (sucrose metabolic process), GO:0006355 (regulation of transcription, DNA-templated), GO:0016161 (beta-amylase activity), GO:0045449 (regul…
CmoCh04G006410	65.7888	-1.48551	0.0474873	up	Chitin synthase 1	IPR009606 (Protein of unknown function DUF1218)
CmoCh04G006510	33.7672	-2.24109	0.019912	up	Holliday junction ATP-dependent DNA helicase RuvB	IPR000641 (CbxX/CfqX), IPR008889 (VQ), IPR008921 (DNA polymerase III, clamp loader complex, gamma/delta/delta subunit, C-terminal), IPR009060 (UBA-like), IPR015940 (Ubiquitin-associated/translation elongation factor EF1B, N-terminal, eukaryote), IPR027417 (P-loop containing nucleoside triphosphate hydrolase)	GO:0003677 (DNA binding), GO:0005515 (protein binding), GO:0005524 (ATP binding), GO:0006260 (DNA replication), GO:0017111 (nucleoside-triphosphatase activity)
CmoCh04G007400	5.80066	-4.05026	0.0346884	up	(Dehydration responsive element binding transcription factor) (Ethylene-responsive transcription factor)	IPR016177 (DNA-binding domain)	GO:0003677 (DNA binding), GO:0003700 (sequence-specific DNA binding transcription factor activity), GO:0005667 (transcription factor complex), GO:0009987 (cellular process), GO:0045449 (regulation of transcription, DNA-templated)
CmoCh04G007410	2332.95	-2.12748	0.0175819	up	Unknown protein
CmoCh04G008450	3.31874	-5.05581	0.0437858	up	UDP-glycosyltransferase	IPR002213 (UDP-glucuronosyl/UDP-glucosyltransferase)	GO:0008152 (metabolic process), GO:0016757 (transferase activity, transferring glycosyl groups)
CmoCh04G009770	3.31231	-5.05351	0.0338198	up	HrpN-interacting protein from Malus
CmoCh04G009990	10.7046	-4.92	0.0013185	up	BHLH transcription factor-like protein	IPR011598 (Myc-type, basic helix-loop-helix (bHLH) domain)	GO:0046983 (protein dimerization activity)
CmoCh04G011350	122.676	-1.90469	0.0032891	up	Alpha-galactosidase (3.2.1.22) (Melibiase)	IPR002241 (Glycoside hydrolase, family 27), IPR013780 (Glycosyl hydrolase, family 13, all-beta)	GO:0001575 (globoside metabolic process), GO:0004557 (alpha-galactosidase activity), GO:0005576 (extracellular region), GO:0005773 (vacuole), GO:0006012 (galactose metabolic process), GO:0006635 (fatty acid beta-oxidation), GO:0006869 (lipid transport), GO:0006891 (intra-Golgi vesicle-mediated transport), GO:0009311 (oligosaccharide metabolic process), GO:0009505 (plant-type cell wall), GO:000975…
CmoCh04G012150	993.701	-1.41629	0.0357914	up	Nodulin MtN21/EamA-like transporter family protein
CmoCh04G012190	223.34	-1.30632	0.0373414	up	Unknown protein
CmoCh04G012380	3.80595	-4.22306	0.0429983	up	Unknown protein
CmoCh04G013270	117.406	-1.7645	0.0256821	up	Chaperone protein DnaJ	IPR001623 (DnaJ domain)	GO:0009507 (chloroplast)
CmoCh04G014040	254.125	-1.30195	0.0492656	up	Two-component response regulator	IPR011006 (CheY-like superfamily)	GO:0000160 (phosphorelay signal transduction system)
CmoCh04G015040	3.17165	-4.98877	0.0283263	up	(Diphosphomevalonate decarboxylase) (4.1.1.33)	IPR005935 (Diphosphomevalonate/phosphomevalonate decarboxylase), IPR016024 (Armadillo-type fold)	GO:0004163 (diphosphomevalonate decarboxylase activity), GO:0005524 (ATP binding), GO:0005829 (cytosol), GO:0006694 (steroid biosynthetic process), GO:0016301 (kinase activity), GO:0016310 (phosphorylation), GO:0019287 (isopentenyl diphosphate biosynthetic process, mevalonate pathway)
CmoCh04G015210	114.349	-1.3752	0.0312995	up	EEIG1/EHBP1 protein amino-terminal domain protein	IPR019448 (EEIG1/EHBP1 N-terminal domain)
CmoCh04G016620	180.317	-1.32984	0.046736	up	DUF4228 domain protein	IPR025322 (Protein of unknown function DUF4228, plant)
CmoCh04G017860	6.78942	-5.06993	0.0044295	up	Ureide permease, putative	IPR009834 (Ureide permease)	GO:0016021 (integral component of membrane), GO:0071705 (nitrogen compound transport)
CmoCh04G018650	3.24082	-5.0137	0.0491411	up	Beta-1,4-N-acetylglucosaminyltransferase family protein	IPR006813 (Glycosyl transferase, family 17)	GO:0003830 (beta-1,4-mannosylglycoprotein 4-beta-N-acetylglucosaminyltransferase activity), GO:0006487 (protein N-linked glycosylation), GO:0016020 (membrane)
CmoCh04G019040	13.1898	-3.36408	0.0179092	up	RING finger protein		GO:0008152 (metabolic process), GO:0008270 (zinc ion binding), GO:0016874 (ligase activity)
CmoCh04G022800	16.7901	-4.22836	0.00107879	up	Haloacid dehalogenase-like hydrolase family protein	IPR006439 (HAD hydrolase, subfamily IA), IPR010237 (Pyrimidine 5-nucleotidase), IPR023214 (HAD-like domain)	GO:0008152 (metabolic process), GO:0016787 (hydrolase activity)
CmoCh04G022860	7.5738	-4.3891	0.0122132	up	Ileal sodium/bile acid cotransporter, putative
CmoCh04G024010	16.7345	-2.6733	0.0107114	up	Transcription factor	IPR011598 (Myc-type, basic helix-loop-helix (bHLH) domain)	GO:0046983 (protein dimerization activity)
CmoCh04G024280	39.111	-2.62181	0.0479434	up	Unknown protein
CmoCh04G024800	474.351	-2.44151	0.0182402	up	Unknown protein
CmoCh04G026300	1151.01	-1.92123	0.0118431	up	Unknown protein
CmoCh04G027200	17.7367	-2.10307	0.0319844	up	Unknown protein
CmoCh04G027210	70.7545	-1.65132	0.0304342	up	Protein IQ-DOMAIN 1	IPR000048 (IQ motif, EF-hand binding site)	GO:0005515 (protein binding)
CmoCh04G027870	59.874	-2.34737	0.00506875	up	Early nodulin-like protein 1	IPR008972 (Cupredoxin)	GO:0006118 (electron transport), GO:0009055 (electron carrier activity)
CmoCh04G027880	288.28	-2.00467	0.00211637	up	Transmembrane protein, putative
CmoCh04G029180	121.331	-1.49865	0.0444223	up	Unknown protein
CmoCh04G030950	43.4511	-1.90125	0.0351868	up	Peroxidase (1.11.1.7)	IPR010255 (Haem peroxidase)	GO:0004601 (peroxidase activity), GO:0005576 (extracellular region), GO:0006804 (peroxidase reaction), GO:0006979 (response to oxidative stress), GO:0020037 (heme binding), GO:0042744 (hydrogen peroxide catabolic process), GO:0046872 (metal ion binding), GO:0055114 (oxidation-reduction process)
CmoCh05G000130	280.669	-1.60467	0.0125225	up	Unknown protein
CmoCh05G000330	6.0198	-5.90787	0.00239213	up	Kelch repeat-containing F-box family protein, putative	IPR015916 (Galactose oxidase, beta-propeller)
CmoCh05G001180	13.6795	-5.01185	0.00122123	up	Zinc finger CCCH domain-containing protein 49	IPR000571 (Zinc finger, CCCH-type)	GO:0046872 (metal ion binding)
CmoCh05G001360	226.845	-1.71755	0.0111613	up	Exocyst subunit exo70 family protein G1	IPR001810 (F-box domain), IPR004140 (Exocyst complex protein Exo70), IPR016159 (Cullin repeat-like-containing domain)	GO:0000145 (exocyst), GO:0005515 (protein binding), GO:0006887 (exocytosis)
CmoCh05G001790	7.22393	-3.95863	0.0414057	up	Abscisic acid responsive element-binding factor 1 family protein	IPR004827 (Basic-leucine zipper domain)	GO:0003700 (sequence-specific DNA binding transcription factor activity), GO:0005667 (transcription factor complex), GO:0009414 (response to water deprivation), GO:0009651 (response to salt stress), GO:0009738 (abscisic acid-activated signaling pathway), GO:0043565 (sequence-specific DNA binding), GO:0045449 (regulation of transcription, DNA-templated)
CmoCh05G003650	23.312	-2.90102	0.00320205	up	Unknown protein
CmoCh05G003660	684.979	-2.3656	0.00207757	up	Probable receptor-like serine/threonine-protein kinase	IPR011009 (Protein kinase-like domain), IPR013320 (Concanavalin A-like lectin/glucanase domain)	GO:0004674 (protein serine/threonine kinase activity), GO:0005524 (ATP binding), GO:0006468 (protein phosphorylation), GO:0009069 (serine family amino acid metabolic process)
CmoCh05G003790	4.27984	-4.4103	0.0363708	up	Auxin-responsive protein	IPR003311 (AUX/IAA protein)	GO:0005634 (nucleus), GO:0008152 (metabolic process), GO:0009987 (cellular process), GO:0046983 (protein dimerization activity)
CmoCh05G004800	12.1717	-3.27811	0.0136764	up	Ubiquinone biosynthesis protein COQ4 like, mitochondrial	IPR007715 (Ubiquinone biosynthesis protein Coq4)	GO:0006744 (ubiquinone biosynthetic process), GO:0031314 (extrinsic component of mitochondrial inner membrane)
CmoCh05G005440	73.8186	-2.39389	0.00669901	up	Ring finger protein, putative	IPR013083 (Zinc finger, RING/FYVE/PHD-type)	GO:0005515 (protein binding), GO:0008270 (zinc ion binding)
CmoCh05G006510	31.8135	-3.17824	0.000366704	up	Damaged dna-binding 2, putative isoform 1
CmoCh05G007120	24.5095	-3.53407	0.000977774	up	Oxygen-dependent choline dehydrogenase 1	IPR000172 (Glucose-methanol-choline oxidoreductase, N-terminal), IPR007867 (Glucose-methanol-choline oxidoreductase, C-terminal)	GO:0050660 (flavin adenine dinucleotide binding), GO:0055114 (oxidation-reduction process)
CmoCh05G008330	2.73207	-4.77414	0.0482065	up	Atp-dependent rna helicase dbp7
CmoCh05G008840	9.1499	-4.35607	0.0123607	up	Disease resistance protein (TIR-NBS-LRR class), putative	IPR000157 (Toll/interleukin-1 receptor homology (TIR) domain), IPR001611 (Leucine-rich repeat), IPR002182 (NB-ARC), IPR027417 (P-loop containing nucleoside triphosphate hydrolase)	GO:0005515 (protein binding), GO:0007165 (signal transduction), GO:0032559 (adenyl ribonucleotide binding), GO:0043531 (ADP binding)
CmoCh05G009900	3.14018	-4.96896	0.0355672	up	U-box domain-containing protein 43	IPR013083 (Zinc finger, RING/FYVE/PHD-type), IPR016024 (Armadillo-type fold)	GO:0004842 (ubiquitin-protein transferase activity), GO:0005515 (protein binding), GO:0016567 (protein ubiquitination), GO:0016874 (ligase activity)
CmoCh05G010230	2.86911	-4.84132	0.0378547	up	Copper transporter	IPR007274 (Ctr copper transporter)	GO:0005375 (copper ion transmembrane transporter activity), GO:0005773 (vacuole), GO:0012505 (endomembrane system), GO:0016021 (integral component of membrane), GO:0035434 (copper ion transmembrane transport)
CmoCh05G010910	3.22926	-5.01044	0.0263853	up	(Calcium-binding protein) (Calreticulin) (Precursor)	IPR001580 (Calreticulin/calnexin), IPR013320 (Concanavalin A-like lectin/glucanase domain)	GO:0005509 (calcium ion binding), GO:0005788 (endoplasmic reticulum lumen), GO:0006457 (protein folding), GO:0030246 (carbohydrate binding), GO:0051082 (unfolded protein binding)
CmoCh05G012300	4.26898	-5.41204	0.0226463	up	Photosystem II reaction center W	IPR009806 (Photosystem II PsbW, class 2)	GO:0009523 (photosystem II), GO:0009535 (chloroplast thylakoid membrane), GO:0015979 (photosynthesis), GO:0016021 (integral component of membrane)
CmoCh05G013430	4.00948	-5.32105	0.028483	up	Serine-rich family protein
CmoCh05G013450	6.96357	-3.94048	0.0236903	up	winged-helix DNA-binding transcription factor family protein	IPR011991 (Winged helix-turn-helix DNA-binding domain), IPR027725 (Heat shock transcription factor family)	GO:0003700 (sequence-specific DNA binding transcription factor activity), GO:0005634 (nucleus), GO:0005667 (transcription factor complex), GO:0006355 (regulation of transcription, DNA-templated), GO:0009407 (toxin catabolic process), GO:0009408 (response to heat), GO:0043565 (sequence-specific DNA binding), GO:0045449 (regulation of transcription, DNA-templated)
CmoCh05G013730	7.12219	-3.02827	0.0443859	up	3-hydroxyisobutyrate dehydrogenase	IPR008927 (6-phosphogluconate dehydrogenase C-terminal domain-like), IPR013328 (6-phosphogluconate dehydrogenase, domain 2), IPR016040 (NAD(P)-binding domain)	GO:0004616 (phosphogluconate dehydrogenase (decarboxylating) activity), GO:0005739 (mitochondrion), GO:0005829 (cytosol), GO:0006098 (pentose-phosphate shunt), GO:0006550 (isoleucine catabolic process), GO:0006552 (leucine catabolic process), GO:0006574 (valine catabolic process), GO:0008442 (3-hydroxyisobutyrate dehydrogenase activity), GO:0019521 (D-gluconate metabolic process), GO:0051287 (NAD…
CmoCh05G013790	5.17468	-5.69572	0.00430839	up	(Acid phosphatase 1, putative) (3.1.3.2)	IPR005519 (Acid phosphatase (Class B)), IPR023214 (HAD-like domain)	GO:0003993 (acid phosphatase activity), GO:0006771 (riboflavin metabolic process), GO:0016311 (dephosphorylation), GO:0019497 (hexachlorocyclohexane metabolic process)
CmoCh05G013970	5.70427	-4.82518	0.0149533	up	Dystrophin-1
CmoCh05G014080	6.47517	-4.14817	0.0200552	up	Replication protein A 70 kDa DNA-binding subunit	IPR004591 (Replication factor A protein 1)	GO:0000724 (double-strand break repair via homologous recombination), GO:0000790 (nuclear chromatin), GO:0003677 (DNA binding), GO:0006260 (DNA replication), GO:0006312 (mitotic recombination), GO:0007062 (sister chromatid cohesion), GO:0007141 (male meiosis I), GO:0009220 (pyrimidine ribonucleotide biosynthetic process), GO:0009555 (pollen development), GO:0009560 (embryo sac egg cell differenti…
CmoCh06G000550	17.6848	-2.09101	0.0379459	up	Phytochrome kinase substrate-related family protein
CmoCh06G000890	93.8256	-2.0763	0.00725349	up	Fatty acid desaturase 2-1	IPR005804 (Fatty acid desaturase, type 1)	GO:0005783 (endoplasmic reticulum), GO:0006633 (fatty acid biosynthetic process), GO:0016717 (oxidoreductase activity, acting on paired donors, with oxidation of a pair of donors resulting in the reduction of molecular oxygen to two molecules of water), GO:0044425 (membrane part), GO:0055114 (oxidation-reduction process)
CmoCh06G002850	17.0777	-3.08973	0.0165877	up	protein serine/threonine kinases;protein kinases;ATP binding;sugar binding;kinases;carbohydrate binding	IPR011009 (Protein kinase-like domain), IPR013320 (Concanavalin A-like lectin/glucanase domain)	GO:0000074 (regulation of cell cycle), GO:0004693 (cyclin-dependent protein serine/threonine kinase activity), GO:0005524 (ATP binding), GO:0005886 (plasma membrane), GO:0006468 (protein phosphorylation), GO:0009069 (serine family amino acid metabolic process), GO:0016021 (integral component of membrane), GO:0030246 (carbohydrate binding), GO:0051726 (regulation of cell cycle)
CmoCh06G002870	21.0745	-2.82256	0.0209085	up	Eukaryotic aspartyl protease family protein	IPR001461 (Aspartic peptidase), IPR021109 (Aspartic peptidase domain)	GO:0004190 (aspartic-type endopeptidase activity), GO:0005783 (endoplasmic reticulum), GO:0006508 (proteolysis), GO:0012501 (programmed cell death)
CmoCh06G002900	441.076	-1.63455	0.015367	up	Laccase (1.10.3.2) (Benzenediol:oxygen oxidoreductase) (Diphenol oxidase) (Urishiol oxidase)	IPR017761 (Laccase)	GO:0005507 (copper ion binding), GO:0046274 (lignin catabolic process), GO:0048046 (apoplast), GO:0052716 (hydroquinone:oxygen oxidoreductase activity), GO:0055114 (oxidation-reduction process)
CmoCh06G003080	68.5838	-2.11485	0.0186281	up	Ring finger protein, putative	IPR013083 (Zinc finger, RING/FYVE/PHD-type)	GO:0005515 (protein binding), GO:0008270 (zinc ion binding)
CmoCh06G003630	3.67739	-5.1983	0.0330996	up	Receptor-like serine/threonine-protein kinase	IPR011009 (Protein kinase-like domain), IPR013320 (Concanavalin A-like lectin/glucanase domain)	GO:0004674 (protein serine/threonine kinase activity), GO:0005524 (ATP binding), GO:0006468 (protein phosphorylation), GO:0009069 (serine family amino acid metabolic process), GO:0030246 (carbohydrate binding)
CmoCh06G003730	11.9261	-2.49851	0.0488653	up	Senescence regulator	IPR007608 (Senescence regulator S40)
CmoCh06G004500	224.767	-2.93292	0.00419556	up	Plant protein of unknown function (DUF868)	IPR008586 (Protein of unknown function DUF868, plant)	GO:0031347 (regulation of defense response), GO:0044237 (cellular metabolic process), GO:0044763 (single-organism cellular process), GO:0050794 (regulation of cellular process), GO:0051707 (response to other organism), GO:0051716 (cellular response to stimulus)
CmoCh06G004590	4.11033	-5.35742	0.0252856	up	1,4-alpha-glucan-branching enzyme 2-2	IPR013780 (Glycosyl hydrolase, family 13, all-beta), IPR013783 (Immunoglobulin-like fold), IPR014756 (Immunoglobulin E-set), IPR015902 (Glycoside hydrolase, family 13), IPR017853 (Glycoside hydrolase superfamily)	GO:0003844 (1,4-alpha-glucan branching enzyme activity), GO:0004553 (hydrolase activity, hydrolyzing O-glycosyl compounds), GO:0005978 (glycogen biosynthetic process), GO:0005982 (starch metabolic process), GO:0005985 (sucrose metabolic process), GO:0043169 (cation binding)
CmoCh06G005330	238.539	-1.26409	0.0387387	up	Nuclear transcription factor Y subunit A-10, putative	IPR001289 (CCAAT-binding transcription factor, subunit B)	GO:0003700 (sequence-specific DNA binding transcription factor activity), GO:0005667 (transcription factor complex), GO:0045449 (regulation of transcription, DNA-templated)
CmoCh06G006740	3.85017	-5.2661	0.0285191	up	Calcium ion binding protein	IPR011992 (EF-hand domain pair)	GO:0000041 (transition metal ion transport), GO:0005509 (calcium ion binding), GO:0005737 (cytoplasm), GO:0009407 (toxin catabolic process), GO:0009693 (ethylene biosynthetic process), GO:0009827 (plant-type cell wall modification), GO:0009860 (pollen tube growth), GO:0010359 (regulation of anion channel activity), GO:0010583 (response to cyclopentenone)
CmoCh06G007500	72.9702	-1.57671	0.0329021	up	Unknown protein
CmoCh06G009870	448.073	-5.85475	8.26e-08	up	Unknown protein
CmoCh06G009890	72.8004	-5.40127	5.95e-06	up	Unknown protein
CmoCh06G010120	31.534	-1.82746	0.0336939	up	Unknown protein
CmoCh06G011020	48.2617	-1.78876	0.0289099	up	Pectin lyase-like superfamily protein	IPR000743 (Glycoside hydrolase, family 28), IPR011050 (Pectin lyase fold/virulence factor)	GO:0004650 (polygalacturonase activity), GO:0005982 (starch metabolic process), GO:0005985 (sucrose metabolic process)
CmoCh06G013160	9.11815	-5.52439	0.00171177	up	Phosphate transporter PHO1-like protein	IPR004331 (SPX, N-terminal), IPR004342 (EXS, C-terminal)	GO:0000041 (transition metal ion transport), GO:0005794 (Golgi apparatus), GO:0006817 (phosphate ion transport), GO:0006950 (response to stress), GO:0016021 (integral component of membrane), GO:0044763 (single-organism cellular process)
CmoCh06G013360	28.1735	-6.35719	1.26e-05	up	Ring finger protein, putative	IPR013083 (Zinc finger, RING/FYVE/PHD-type)	GO:0005515 (protein binding), GO:0008270 (zinc ion binding)
CmoCh06G013380	10.9078	-3.37739	0.0238614	up	(2-oxoglutarate (2OG) and Fe(II)-dependent oxygenase-like protein)	IPR005123 (Oxoglutarate/iron-dependent dioxygenase), IPR026992 (Non-haem dioxygenase N-terminal domain), IPR027443 (Isopenicillin N synthase-like)	GO:0016706 (oxidoreductase activity, acting on paired donors, with incorporation or reduction of molecular oxygen, 2-oxoglutarate as one donor, and incorporation of one atom each of oxygen into both donors), GO:0046872 (metal ion binding), GO:0055114 (oxidation-reduction process)
CmoCh06G014900	24.1206	-3.3583	0.00210791	up	Uveal autoantigen with coiled-coil domains and ankyrin repeats isoform 2	IPR027267 (Arfaptin homology (AH) domain/BAR domain)
CmoCh06G014910	22.0836	-2.09759	0.0327211	up	Heavy metal transport/detoxification superfamily protein, putative	IPR006121 (Heavy metal-associated domain, HMA)	GO:0030001 (metal ion transport), GO:0046872 (metal ion binding)
CmoCh06G015360	31.2442	-1.76171	0.0433119	up	Pectin lyase superfamily protein, putative	IPR000743 (Glycoside hydrolase, family 28), IPR011050 (Pectin lyase fold/virulence factor)	GO:0004650 (polygalacturonase activity), GO:0005982 (starch metabolic process), GO:0005985 (sucrose metabolic process)
CmoCh06G016940	14.4682	-2.47038	0.0372989	up	Peroxisomal membrane 13-like protein		GO:0005778 (peroxisomal membrane), GO:0006635 (fatty acid beta-oxidation), GO:0006869 (lipid transport), GO:0006891 (intra-Golgi vesicle-mediated transport), GO:0010351 (lithium ion transport), GO:0016558 (protein import into peroxisome matrix), GO:0044265 (cellular macromolecule catabolic process)
CmoCh06G017070	266.747	-1.4882	0.0293444	up	Cytochrome P450, family 51 (Sterol 14-demethylase)	IPR001128 (Cytochrome P450)	GO:0000394 (RNA splicing, via endonucleolytic cleavage and ligation), GO:0005506 (iron ion binding), GO:0005783 (endoplasmic reticulum), GO:0005794 (Golgi apparatus), GO:0005886 (plasma membrane), GO:0006118 (electron transport), GO:0008168 (methyltransferase activity), GO:0008398 (sterol 14-demethylase activity), GO:0009055 (electron carrier activity), GO:0009086 (methionine biosynthetic process…
CmoCh07G001410	117.108	-4.53775	2.73e-06	up	Unknown protein
CmoCh07G002700	4.3557	-5.44037	0.0234137	up	(Sugar transporter, putative) (1.3.1.74)	IPR005828 (General substrate transporter), IPR020846 (Major facilitator superfamily domain)	GO:0005351 (sugar:proton symporter activity), GO:0005634 (nucleus), GO:0005773 (vacuole), GO:0005886 (plasma membrane), GO:0009506 (plasmodesma), GO:0009627 (systemic acquired resistance), GO:0009735 (response to cytokinin), GO:0009825 (multidimensional cell growth), GO:0015145 (monosaccharide transmembrane transporter activity), GO:0015749 (monosaccharide transport), GO:0016021 (integral compone…
CmoCh07G005140	271.756	-2.46471	0.000395922	up	Unknown protein
CmoCh07G007310	3.20784	-5.00122	0.0262846	up	Transcription factor	IPR006869 (Domain of unknown function DUF547), IPR025757 (Ternary complex factor MIP1, leucine-zipper)
CmoCh07G007370	7.05997	-6.13923	0.000944549	up	Multi-copper oxidase type 1 family protein	IPR008972 (Cupredoxin)	GO:0005507 (copper ion binding), GO:0006118 (electron transport), GO:0008447 (L-ascorbate oxidase activity), GO:0009505 (plant-type cell wall), GO:0019852 (L-ascorbic acid metabolic process), GO:0055114 (oxidation-reduction process)
CmoCh07G010000	9.24107	-6.53269	0.00056059	up	Unknown protein
CmoCh07G010160	112.002	-1.83796	0.0272351	up	Unknown protein
CmoCh07G011240	58.8437	-2.11198	0.0154078	up	Abscisic acid receptor	IPR019587 (Polyketide cyclase/dehydrase), IPR023393 (START-like domain)	GO:0004872 (receptor activity), GO:0005634 (nucleus), GO:0005737 (cytoplasm), GO:0009738 (abscisic acid-activated signaling pathway), GO:0010427 (abscisic acid binding), GO:0042803 (protein homodimerization activity)
CmoCh07G012690	211.743	-1.37427	0.0212978	up	Ubiquitin-protein ligase, putative	IPR013083 (Zinc finger, RING/FYVE/PHD-type), IPR016024 (Armadillo-type fold)	GO:0000151 (ubiquitin ligase complex), GO:0004842 (ubiquitin-protein transferase activity), GO:0005515 (protein binding), GO:0016567 (protein ubiquitination), GO:0016874 (ligase activity)
CmoCh08G000490	4.76637	-5.56998	0.00917366	up	RmlC-like cupins superfamily protein	IPR014710 (RmlC-like jelly roll fold)
CmoCh08G003200	10.7091	-3.30659	0.0165984	up	Sulfate transporter 3	IPR001902 (Sulphate anion transporter), IPR030402 (Sulfate transporter N-terminal domain with GLY motif)	GO:0008271 (secondary active sulfate transmembrane transporter activity), GO:0009507 (chloroplast), GO:0016021 (integral component of membrane), GO:1902358 (sulfate transmembrane transport)
CmoCh08G003320	12.2236	-5.95131	0.000254837	up	Pre-mRNA cleavage complex 2 protein Pcf11, putative isoform 2	IPR007650 (Zf-FLZ domain)
CmoCh08G005350	19.7671	-4.58017	0.00367907	up	Pathogenesis-related thaumatin family protein	IPR001938 (Thaumatin)	GO:0004497 (monooxygenase activity), GO:0005506 (iron ion binding), GO:0016705 (oxidoreductase activity, acting on paired donors, with incorporation or reduction of molecular oxygen), GO:0020037 (heme binding), GO:0055114 (oxidation-reduction process)
CmoCh08G005780	102.748	-3.00101	0.0020536	up	Hydroxycinnamoyl CoA shikimate/quinate hydroxycinnamoyl transferase	IPR003480 (Transferase), IPR023213 (Chloramphenicol acetyltransferase-like domain)	GO:0008152 (metabolic process), GO:0047672 (anthranilate N-benzoyltransferase activity)
CmoCh08G006890	8.21806	-4.20674	0.0129005	up	GATA transcription factor 9	IPR016679 (Transcription factor, GATA, plant)	GO:0003700 (sequence-specific DNA binding transcription factor activity), GO:0005634 (nucleus), GO:0005667 (transcription factor complex), GO:0006355 (regulation of transcription, DNA-templated), GO:0008270 (zinc ion binding), GO:0043565 (sequence-specific DNA binding), GO:0045449 (regulation of transcription, DNA-templated)
CmoCh08G009780	4.06729	-5.34128	0.0298638	up	Casein kinase II subunit beta (CK II beta)	IPR000704 (Casein kinase II, regulatory subunit)	GO:0005956 (protein kinase CK2 complex), GO:0016301 (kinase activity), GO:0019887 (protein kinase regulator activity), GO:0045859 (regulation of protein kinase activity)
CmoCh08G010920	10.711	-3.56034	0.0414991	up	Plant-specific domain TIGR01615 family protein	IPR006502 (Protein of unknown function DUF506, plant)
CmoCh08G011790	19.982	-2.60524	0.028583	up	Beta-amylase	IPR001554 (Glycoside hydrolase, family 14), IPR017853 (Glycoside hydrolase superfamily)	GO:0000272 (polysaccharide catabolic process), GO:0005737 (cytoplasm), GO:0005982 (starch metabolic process), GO:0005985 (sucrose metabolic process), GO:0016161 (beta-amylase activity)
CmoCh08G012030	4.94545	-4.59391	0.0349222	up	(AT3g16060/MSL1_10) (ATP binding microtubule motor family protein)	IPR001752 (Kinesin motor domain), IPR027417 (P-loop containing nucleoside triphosphate hydrolase), IPR027640 (Kinesin-like protein)	GO:0000278 (mitotic cell cycle), GO:0003002 (regionalization), GO:0003777 (microtubule motor activity), GO:0005524 (ATP binding), GO:0005795 (Golgi stack), GO:0005871 (kinesin complex), GO:0005874 (microtubule), GO:0005886 (plasma membrane), GO:0007018 (microtubule-based movement), GO:0007155 (cell adhesion), GO:0008017 (microtubule binding), GO:0010014 (meristem initiation), GO:0010090 (trichome…
CmoCh08G012040	193.218	-1.45332	0.0493253	up	Fatty acid oxidation complex subunit alpha	IPR001753 (Crotonase superfamily), IPR008927 (6-phosphogluconate dehydrogenase C-terminal domain-like), IPR013328 (6-phosphogluconate dehydrogenase, domain 2), IPR016040 (NAD(P)-binding domain), IPR018376 (Enoyl-CoA hydratase/isomerase, conserved site), IPR029045 (ClpP/crotonase-like domain)	GO:0003857 (3-hydroxyacyl-CoA dehydrogenase activity), GO:0004165 (dodecenoyl-CoA delta-isomerase activity), GO:0004300 (enoyl-CoA hydratase activity), GO:0005618 (cell wall), GO:0005730 (nucleolus), GO:0006550 (isoleucine catabolic process), GO:0006552 (leucine catabolic process), GO:0006554 (lysine catabolic process), GO:0006568 (tryptophan metabolic process), GO:0006574 (valine catabolic proce…
CmoCh08G012110	48.1616	-2.49278	0.00487426	up	MATE efflux family protein	IPR002528 (Multi antimicrobial extrusion protein)	GO:0006855 (drug transmembrane transport), GO:0015238 (drug transmembrane transporter activity), GO:0015297 (antiporter activity), GO:0016021 (integral component of membrane)
CmoCh09G000070	2.86911	-4.84132	0.0378547	up	Nucleotide-sugar transporter family protein	IPR004853 (Triose-phosphate transporter domain)	GO:0008643 (carbohydrate transport), GO:0016021 (integral component of membrane)
CmoCh09G000590	15.4226	-2.84585	0.0278801	up	Small nuclear ribonucleoprotein, putative	IPR010920 (Like-Sm (LSM) domain), IPR027141 (U6 snRNA-associated Sm-like protein LSm4/Small nuclear ribonucleoprotein Sm D1/D3)	GO:0019013 (viral nucleocapsid), GO:0030529 (ribonucleoprotein complex)
CmoCh09G002660	264.316	-1.92894	0.0181845	up	Cyclin A3.1 family protein	IPR013763 (Cyclin-like), IPR029507 (Cyclin A, plant)	GO:0005634 (nucleus), GO:0051726 (regulation of cell cycle)
CmoCh09G002670	39.4179	-2.62581	0.0136289	up	Cytochrome P450	IPR001128 (Cytochrome P450)	GO:0004497 (monooxygenase activity), GO:0005506 (iron ion binding), GO:0016705 (oxidoreductase activity, acting on paired donors, with incorporation or reduction of molecular oxygen), GO:0020037 (heme binding), GO:0055114 (oxidation-reduction process)
CmoCh09G002770	5.42107	-3.88793	0.0405269	up	Activating signal cointegrator 1 complex subunit 2	IPR009060 (UBA-like), IPR011598 (Myc-type, basic helix-loop-helix (bHLH) domain)	GO:0046983 (protein dimerization activity)
CmoCh09G002810	65.3176	-2.40267	0.0159399	up	Unknown protein
CmoCh09G003660	298.787	-1.36367	0.0467504	up	Receptor-like serine/threonine protein kinase 2	IPR001611 (Leucine-rich repeat), IPR003591 (Leucine-rich repeat, typical subtype), IPR011009 (Protein kinase-like domain), IPR025875 (Leucine rich repeat 4)	GO:0001558 (regulation of cell growth), GO:0004674 (protein serine/threonine kinase activity), GO:0005515 (protein binding), GO:0005524 (ATP binding), GO:0005739 (mitochondrion), GO:0006468 (protein phosphorylation), GO:0007165 (signal transduction), GO:0008356 (asymmetric cell division), GO:0009069 (serine family amino acid metabolic process), GO:0009664 (plant-type cell wall organization), GO:0…
CmoCh09G003760	31.2911	-2.23024	0.0308619	up	DUF1677 family protein	IPR012876 (Protein of unknown function DUF1677, plant)
CmoCh09G003830	51.8672	-1.58671	0.0245196	up	3-ketoacyl-CoA synthase 10-like protein	IPR012392 (Very-long-chain 3-ketoacyl-CoA synthase), IPR016039 (Thiolase-like)	GO:0000038 (very long-chain fatty acid metabolic process), GO:0005783 (endoplasmic reticulum), GO:0006633 (fatty acid biosynthetic process), GO:0016021 (integral component of membrane), GO:0016747 (transferase activity, transferring acyl groups other than amino-acyl groups), GO:0042335 (cuticle development)
CmoCh09G005080	16.2666	-6.36764	0.000325069	up	Fasciclin-like arabinogalactan protein 17, putative	IPR000782 (FAS1 domain)
CmoCh09G006050	42.3353	-2.24489	0.00472727	up	Glutamyl-tRNA(Gln) amidotransferase subunit C, chloroplastic/mitochondrial (Glu-AdT subunit C) (6.3.5.-)		GO:0044238 (primary metabolic process), GO:0044260 (cellular macromolecule metabolic process), GO:0044424 (intracellular part)
CmoCh09G006890	133.421	-1.39	0.0423822	up	(AT4g15140/dl3615c) (At4g15140/dl3615c)
CmoCh09G007090	73.9935	-2.14668	0.00711846	up	(Pentatricopeptide repeat-containing protein) (3.4.24.-) (3.6.4.3)	IPR002885 (Pentatricopeptide repeat), IPR011990 (Tetratricopeptide-like helical domain)	GO:0005515 (protein binding)
CmoCh09G007250	37.7782	-1.64929	0.0368269	up	Cytochrome b561 domain-containing protein	IPR006593 (Cytochrome b561/ferric reductase transmembrane)	GO:0016021 (integral component of membrane), GO:0055114 (oxidation-reduction process)
CmoCh09G008170	20.5161	-2.08328	0.0357795	up	Bifunctional polynucleotide phosphatase/kinase	IPR001510 (Zinc finger, PARP-type), IPR013954 (Polynucleotide kinase 3 phosphatase), IPR023214 (HAD-like domain)	GO:0003677 (DNA binding), GO:0005634 (nucleus), GO:0006259 (DNA metabolic process), GO:0006351 (transcription, DNA-templated), GO:0006796 (phosphate-containing compound metabolic process), GO:0006974 (cellular response to DNA damage stimulus), GO:0008270 (zinc ion binding), GO:0016740 (transferase activity), GO:0016787 (hydrolase activity)
CmoCh09G013270	120.709	-1.70628	0.0139716	up	C2 calcium/lipid-binding plant phosphoribosyltransferase family protein	IPR000008 (C2 domain), IPR013583 (Phosphoribosyltransferase C-terminal)	GO:0005515 (protein binding), GO:0005634 (nucleus), GO:0008152 (metabolic process), GO:0009506 (plasmodesma), GO:0009507 (chloroplast), GO:0016021 (integral component of membrane), GO:0016757 (transferase activity, transferring glycosyl groups)
CmoCh10G000390	194.889	-2.12322	0.0207502	up	HXXXD-type acyl-transferase family protein	IPR003480 (Transferase), IPR023213 (Chloramphenicol acetyltransferase-like domain)	GO:0008152 (metabolic process), GO:0047672 (anthranilate N-benzoyltransferase activity)
CmoCh10G000710	3.43266	-5.09635	0.0463465	up	Bromodomain-containing factor 1	IPR001487 (Bromodomain), IPR027353 (NET domain)	GO:0005515 (protein binding), GO:0008152 (metabolic process), GO:0016746 (transferase activity, transferring acyl groups)
CmoCh10G001430	2.89374	-4.8532	0.0371094	up	NHL domain protein
CmoCh10G003710	262.442	-1.24624	0.0438468	up	Receptor protein kinase, putative	IPR001128 (Cytochrome P450), IPR001611 (Leucine-rich repeat), IPR011009 (Protein kinase-like domain), IPR013210 (Leucine-rich repeat-containing N-terminal, type 2)	GO:0004672 (protein kinase activity), GO:0005506 (iron ion binding), GO:0005515 (protein binding), GO:0005524 (ATP binding), GO:0006468 (protein phosphorylation), GO:0016020 (membrane), GO:0016491 (oxidoreductase activity), GO:0020037 (heme binding), GO:0055114 (oxidation-reduction process)
CmoCh10G004800	13.8545	-2.3141	0.0300766	up	AP2-like ethylene-responsive transcription factor	IPR016177 (DNA-binding domain)	GO:0003677 (DNA binding), GO:0003700 (sequence-specific DNA binding transcription factor activity), GO:0005667 (transcription factor complex), GO:0006351 (transcription, DNA-templated), GO:0045449 (regulation of transcription, DNA-templated)
CmoCh10G005410	30.3964	-2.57442	0.0137529	up	SAM domain (Sterile alpha motif) protein, putative	IPR013761 (Sterile alpha motif/pointed domain)	GO:0005515 (protein binding)
CmoCh10G006430	44.3194	-1.96662	0.023123	up	Sulfate transporter, putative	IPR001902 (Sulphate anion transporter), IPR030402 (Sulfate transporter N-terminal domain with GLY motif)	GO:0008271 (secondary active sulfate transmembrane transporter activity), GO:0009507 (chloroplast), GO:0015293 (symporter activity), GO:0016021 (integral component of membrane), GO:1902358 (sulfate transmembrane transport)
CmoCh10G007080	10.5597	-2.89943	0.0447722	up	Leucine-rich repeat receptor-like protein kinase family protein	IPR001611 (Leucine-rich repeat), IPR013210 (Leucine-rich repeat-containing N-terminal, type 2)	GO:0005515 (protein binding), GO:0016301 (kinase activity), GO:0016310 (phosphorylation), GO:0032440 (2-alkenal reductase [NAD(P)] activity), GO:0055114 (oxidation-reduction process)
CmoCh10G007500	5.70889	-3.62	0.0421827	up	AT5g56980/MHM17_10	IPR008480 (Protein of unknown function DUF761, plant), IPR025520 (Domain of unknown function DUF4408)
CmoCh10G007740	1478.02	-1.21403	0.0428396	up	Phenylalanine ammonia-lyase (4.3.1.24)	IPR001106 (Aromatic amino acid lyase), IPR023144 (Phenylalanine ammonia-lyase, shielding domain), IPR024083 (Fumarase/histidase, N-terminal)	GO:0005737 (cytoplasm), GO:0006559 (L-phenylalanine catabolic process), GO:0006570 (tyrosine metabolic process), GO:0009800 (cinnamic acid biosynthetic process), GO:0009821 (alkaloid biosynthetic process), GO:0045548 (phenylalanine ammonia-lyase activity)
CmoCh10G007770	44.0642	-2.98117	0.000971069	up	Ring finger protein, putative	IPR013083 (Zinc finger, RING/FYVE/PHD-type)	GO:0005515 (protein binding), GO:0008270 (zinc ion binding)
CmoCh10G010220	80.9799	-2.13395	0.0262345	up	Bifunctional inhibitor/lipid-transfer protein/seed storage 2S albumin superfamily protein, putative	IPR000528 (Plant lipid transfer protein/Par allergen), IPR016140 (Bifunctional inhibitor/plant lipid transfer protein/seed storage helical domain)	GO:0006869 (lipid transport), GO:0008289 (lipid binding), GO:0019752 (carboxylic acid metabolic process), GO:0042546 (cell wall biogenesis), GO:0044238 (primary metabolic process), GO:0071669 (plant-type cell wall organization or biogenesis)
CmoCh10G010630	119.743	-2.28772	0.0026994	up	Mitochondrial import inner membrane translocase subunit tim23, putative	IPR003397 (Mitochondrial inner membrane translocase subunit Tim17/Tim22/Tim23/peroxisomal protein PMP24)	GO:0005743 (mitochondrial inner membrane), GO:0016021 (integral component of membrane), GO:0016114 (terpenoid biosynthetic process)
CmoCh11G001590	10.6863	-4.3277	0.00282168	up	TCP family transcription factor	IPR005333 (Transcription factor, TCP)	GO:0001101 (response to acid chemical), GO:0006351 (transcription, DNA-templated), GO:0009725 (response to hormone), GO:0033993 (response to lipid), GO:0044699 (single-organism process), GO:0050789 (regulation of biological process), GO:1901700 (response to oxygen-containing compound)
CmoCh11G002630	2.8113	-4.81344	0.0403	up	Transmembrane fragile-X-F-associated protein	IPR013083 (Zinc finger, RING/FYVE/PHD-type), IPR019396 (Transmembrane Fragile-X-F-associated protein)	GO:0005515 (protein binding), GO:0008270 (zinc ion binding), GO:0016021 (integral component of membrane)
CmoCh11G003070	12.5864	-3.08994	0.0125444	up	AT hook motif DNA-binding family protein	IPR005175 (Domain of unknown function DUF296)	GO:0009740 (gibberellic acid mediated signaling pathway), GO:0010162 (seed dormancy process), GO:0031225 (anchored component of membrane)
CmoCh11G003450	47.0275	-1.8876	0.0336404	up	receptor-like serine/threonine kinase 2	IPR011009 (Protein kinase-like domain), IPR013320 (Concanavalin A-like lectin/glucanase domain)	GO:0004674 (protein serine/threonine kinase activity), GO:0004715 (non-membrane spanning protein tyrosine kinase activity), GO:0005524 (ATP binding), GO:0009069 (serine family amino acid metabolic process), GO:0016021 (integral component of membrane), GO:0018108 (peptidyl-tyrosine phosphorylation)
CmoCh11G005180	20.9337	-3.90833	0.00107102	up	BSD domain-containing protein, putative	IPR005607 (BSD)
CmoCh11G005650	18.1089	-2.26905	0.0359124	up	Zinc finger (Ran-binding) family protein	IPR001876 (Zinc finger, RanBP2-type)	GO:0008270 (zinc ion binding)
CmoCh11G006570	571.673	-2.09344	0.0065827	up	Lipid A export ATP-binding/permease protein MsbA	IPR003439 (ABC transporter-like), IPR011527 (ABC transporter type 1, transmembrane domain), IPR027417 (P-loop containing nucleoside triphosphate hydrolase)	GO:0005524 (ATP binding), GO:0006855 (drug transmembrane transport), GO:0008152 (metabolic process), GO:0008559 (xenobiotic-transporting ATPase activity), GO:0016021 (integral component of membrane), GO:0042908 (xenobiotic transport)
CmoCh11G006830	2.99866	-4.90238	0.0397678	up	Zinc finger CCCH domain-containing protein	IPR000571 (Zinc finger, CCCH-type)	GO:0046872 (metal ion binding)
CmoCh11G007210	166.592	-1.49308	0.0240791	up	Unknown protein
CmoCh11G007320	70.4576	-2.13869	0.0147621	up	Charged multivesicular body protein 2a, putative	IPR005024 (Snf7 family)	GO:0000815 (ESCRT III complex), GO:0005515 (protein binding), GO:0005771 (multivesicular body), GO:0007034 (vacuolar transport), GO:0009644 (response to high light intensity), GO:0010200 (response to chitin), GO:0015031 (protein transport), GO:0042542 (response to hydrogen peroxide), GO:0048193 (Golgi vesicle transport), GO:0061025 (membrane fusion), GO:0070676 (intralumenal vesicle formation)
CmoCh11G008910	14.0705	-3.42884	0.00550216	up	DUF4228 domain protein	IPR025322 (Protein of unknown function DUF4228, plant)
CmoCh11G014490	106.78	-3.12438	0.000233932	up	Octicosapeptide/Phox/Bem1p domain-containing protein	IPR000270 (Phox/Bem1p)	GO:0005515 (protein binding)
CmoCh11G016030	30.7203	-1.84272	0.0319735	up	Metal-nicotianamine transporter	IPR004813 (Oligopeptide transporter, OPT superfamily)	GO:0005774 (vacuolar membrane), GO:0006857 (oligopeptide transport), GO:0009507 (chloroplast), GO:0015198 (oligopeptide transporter activity), GO:0016021 (integral component of membrane), GO:0055085 (transmembrane transport)
CmoCh11G017050	13.8119	-2.91815	0.0153434	up	nodulin MtN21 /EamA-like transporter family protein	IPR000620 (EamA domain), IPR030184 (WAT1-related protein)	GO:0016021 (integral component of membrane), GO:0022857 (transmembrane transporter activity)
CmoCh11G017640	25.8949	-3.17914	0.00457705	up	Chloroplast signal recognition particle component	IPR016197 (Chromo domain-like), IPR020683 (Ankyrin repeat-containing domain), IPR030300 (Signal recognition particle 43 kDa protein)	GO:0005786 (signal recognition particle, endoplasmic reticulum targeting), GO:0009535 (chloroplast thylakoid membrane), GO:0009570 (chloroplast stroma), GO:0009637 (response to blue light), GO:0009744 (response to sucrose), GO:0009941 (chloroplast envelope), GO:0010114 (response to red light), GO:0010155 (regulation of proton transport), GO:0010218 (response to far red light), GO:0019344 (cystein…
CmoCh11G018530	5.08369	-5.663	0.00737004	up	Fimbrin-like protein 2	IPR001715 (Calponin homology domain)	GO:0003779 (actin binding)
CmoCh11G019620	4.86058	-5.59858	0.0181168	up	Plant-specific domain TIGR01615 family protein	IPR006502 (Protein of unknown function DUF506, plant)
CmoCh11G019730	948.97	-2.37946	0.00113394	up	Ycf1 component of inner membrane protein import complex	IPR008896 (Uncharacterised protein family Ycf1)	GO:0009706 (chloroplast inner membrane), GO:0015031 (protein transport), GO:0016021 (integral component of membrane)
CmoCh11G019740	9.28771	-4.73849	0.00314176	up	F-box protein MAX2	IPR001810 (F-box domain), IPR006553 (Leucine-rich repeat, cysteine-containing subtype)	GO:0005515 (protein binding), GO:0006950 (response to stress), GO:0009628 (response to abiotic stimulus), GO:0009653 (anatomical structure morphogenesis), GO:0009987 (cellular process), GO:0042221 (response to chemical), GO:0044424 (intracellular part), GO:0048731 (system development), GO:0050789 (regulation of biological process), GO:0065008 (regulation of biological quality)
CmoCh11G020420	35.0417	-2.22145	0.010298	up	Plant basic secretory protein (BSP) family protein	IPR007541 (Uncharacterised protein family, basic secretory protein)
CmoCh12G000460	9.22949	-3.55274	0.0123958	up	Extracellular ligand-gated ion channel protein	IPR021924 (Protein of unknown function DUF3537)	GO:0005634 (nucleus), GO:0007062 (sister chromatid cohesion), GO:0007131 (reciprocal meiotic recombination), GO:0009887 (organ morphogenesis), GO:0009888 (tissue development), GO:0010228 (vegetative to reproductive phase transition of meristem), GO:0010638 (positive regulation of organelle organization), GO:0016926 (protein desumoylation), GO:0031048 (chromatin silencing by small RNA), GO:0033044…
CmoCh12G000990	55.6692	-2.11146	0.00830352	up	Ubiquitin-protein ligase, putative	IPR016024 (Armadillo-type fold)	GO:0003700 (sequence-specific DNA binding transcription factor activity), GO:0004842 (ubiquitin-protein transferase activity), GO:0005634 (nucleus), GO:0005667 (transcription factor complex), GO:0005739 (mitochondrion), GO:0006355 (regulation of transcription, DNA-templated), GO:0016567 (protein ubiquitination), GO:0016874 (ligase activity), GO:0043565 (sequence-specific DNA binding), GO:0045449 …
CmoCh12G001700	2.96674	-4.89059	0.0402762	up	Transcription factor, putative	IPR011598 (Myc-type, basic helix-loop-helix (bHLH) domain)	GO:0046983 (protein dimerization activity)
CmoCh12G002460	75.4425	-1.90837	0.00985964	up	Plant calmodulin-binding protein-related	IPR012417 (Calmodulin-binding domain, plant)	GO:0005516 (calmodulin binding)
CmoCh12G002480	32.5349	-1.74893	0.0332128	up	Methionyl-tRNA synthetase		GO:0004812 (aminoacyl-tRNA ligase activity), GO:0006418 (tRNA aminoacylation for protein translation)
CmoCh12G002880	11.0434	-3.15063	0.014941	up	Putative heme-binding peroxidase	IPR010255 (Haem peroxidase)	GO:0005829 (cytosol), GO:0006804 (peroxidase reaction), GO:0006979 (response to oxidative stress), GO:0016688 (L-ascorbate peroxidase activity), GO:0019852 (L-ascorbic acid metabolic process), GO:0020037 (heme binding), GO:0042744 (hydrogen peroxide catabolic process), GO:0046872 (metal ion binding), GO:0055114 (oxidation-reduction process)
CmoCh12G002910	5.86443	-4.86906	0.00867728	up	Core-2/I-branching beta-1,6-N-acetylglucosaminyltransferase family protein, putative	IPR003406 (Glycosyl transferase, family 14)	GO:0008375 (acetylglucosaminyltransferase activity), GO:0016020 (membrane)
CmoCh12G003920	343.598	-1.53876	0.0256508	up	Cytokinin oxidase/dehydrogenase-like	IPR016164 (FAD-linked oxidase-like, C-terminal), IPR016166 (FAD-binding, type 2), IPR016170 (Vanillyl-alcohol oxidase/Cytokinin dehydrogenase C-terminal domain)	GO:0005615 (extracellular space), GO:0006040 (amino sugar metabolic process), GO:0008762 (UDP-N-acetylmuramate dehydrogenase activity), GO:0009694 (jasmonic acid metabolic process), GO:0009753 (response to jasmonic acid), GO:0009823 (cytokinin catabolic process), GO:0019139 (cytokinin dehydrogenase activity), GO:0050660 (flavin adenine dinucleotide binding), GO:0055114 (oxidation-reduction proces…
CmoCh12G004200	44.3551	-1.63854	0.0461324	up	S-adenosyl-L-methionine-dependent methyltransferase	IPR007213 (Leucine carboxyl methyltransferase), IPR029063 (S-adenosyl-L-methionine-dependent methyltransferase)	GO:0008168 (methyltransferase activity), GO:0032259 (methylation)
CmoCh12G008850	3.89386	-5.28001	0.0286451	up	Early light-induced, chloroplastic	IPR023329 (Chlorophyll a/b binding protein domain)	GO:0009534 (chloroplast thylakoid)
CmoCh12G010210	64.6432	-2.86443	0.00563013	up	Plant invertase/pectin methylesterase inhibitor superfamily protein, putative	IPR006501 (Pectinesterase inhibitor domain)	GO:0004857 (enzyme inhibitor activity), GO:0005982 (starch metabolic process), GO:0005985 (sucrose metabolic process), GO:0030599 (pectinesterase activity)
CmoCh12G010330	118.767	-1.32039	0.0444202	up	Histidine kinase 1	IPR003594 (Histidine kinase-like ATPase, C-terminal domain), IPR004358 (Signal transduction histidine kinase-related protein, C-terminal), IPR005467 (Signal transduction histidine kinase, core), IPR009082 (Signal transduction histidine kinase, homodimeric domain), IPR011006 (CheY-like superfamily)	GO:0000155 (phosphorelay sensor kinase activity), GO:0000160 (phosphorelay signal transduction system), GO:0009365 (protein histidine kinase complex), GO:0016020 (membrane), GO:0016310 (phosphorylation)
CmoCh12G010620	99.988	-1.77715	0.0238667	up	60S ribosomal protein L18-3	IPR000039 (Ribosomal protein L18e), IPR021131 (Ribosomal protein L18e/L15P)	GO:0003735 (structural constituent of ribosome), GO:0005840 (ribosome), GO:0006412 (translation), GO:0042254 (ribosome biogenesis)
CmoCh12G010810	17.7654	-2.43476	0.0172275	up	Transcription factor jumonji domain-containing family protein	IPR001841 (Zinc finger, RING-type), IPR003347 (JmjC domain), IPR014977 (WRC), IPR018866 (Zinc-finger domain of monoamine-oxidase A repressor R1)	GO:0005515 (protein binding), GO:0008152 (metabolic process), GO:0008270 (zinc ion binding)
CmoCh12G011410	34.0435	-1.96646	0.0280157	up	Unknown protein
CmoCh12G012940	5.02004	-4.64128	0.0224911	up	Unknown protein
CmoCh12G013200	13.9041	-2.31175	0.0323721	up	Charged multivesicular body protein	IPR005024 (Snf7 family)	GO:0000815 (ESCRT III complex), GO:0005515 (protein binding), GO:0007034 (vacuolar transport), GO:0015031 (protein transport), GO:0070676 (intralumenal vesicle formation)
CmoCh13G000030	5.33132	-3.92014	0.0363849	up	Unknown protein
CmoCh13G000830	94.1542	-1.63698	0.0179039	up	Unknown protein
CmoCh13G001520	3.53159	-5.13962	0.021607	up	P-ATPase family transporter: calcium ion	IPR001757 (P-type ATPase), IPR004014 (Cation-transporting P-type ATPase, N-terminal), IPR023214 (HAD-like domain), IPR023298 (P-type ATPase, transmembrane domain)	GO:0005388 (calcium-transporting ATPase activity), GO:0005524 (ATP binding), GO:0005634 (nucleus), GO:0005774 (vacuolar membrane), GO:0005886 (plasma membrane), GO:0006816 (calcium ion transport), GO:0006828 (manganese ion transport), GO:0008152 (metabolic process), GO:0010042 (response to manganese ion), GO:0016529 (sarcoplasmic reticulum), GO:0030026 (cellular manganese ion homeostasis), GO:003…
CmoCh13G005350	18.2013	-2.40268	0.0273589	up	Myosin heavy chain-related, putative		GO:0009987 (cellular process), GO:0016043 (cellular component organization), GO:0048868 (pollen tube development)
CmoCh13G005390	8.01032	-3.43837	0.0305405	up	Alpha/beta-Hydrolases superfamily protein	IPR029058 (Alpha/Beta hydrolase fold)	GO:0004806 (triglyceride lipase activity), GO:0005739 (mitochondrion), GO:0008970 (phosphatidylcholine 1-acylhydrolase activity), GO:0009395 (phospholipid catabolic process), GO:0010214 (seed coat development), GO:0046486 (glycerolipid metabolic process)
CmoCh13G005510	9.44007	-2.52031	0.0441293	up	F-box family protein	IPR001810 (F-box domain)	GO:0005515 (protein binding)
CmoCh13G005780	27.5625	-2.05646	0.0330617	up	MADS-box transcription factor family protein	IPR002100 (Transcription factor, MADS-box)	GO:0003677 (DNA binding), GO:0005634 (nucleus), GO:0006355 (regulation of transcription, DNA-templated), GO:0046983 (protein dimerization activity)
CmoCh13G007030	6.43529	-4.2061	0.025964	up	(MYB-like protein) (Myb domain protein 74)	IPR009057 (Homeodomain-like)	GO:0000785 (chromatin), GO:0003677 (DNA binding), GO:0003682 (chromatin binding)
CmoCh13G008290	21.2794	-3.27643	0.00609057	up	Receptor protein kinase-like protein	IPR001611 (Leucine-rich repeat), IPR003591 (Leucine-rich repeat, typical subtype), IPR011009 (Protein kinase-like domain), IPR013320 (Concanavalin A-like lectin/glucanase domain)	GO:0004672 (protein kinase activity), GO:0005515 (protein binding), GO:0005524 (ATP binding), GO:0006468 (protein phosphorylation), GO:0016491 (oxidoreductase activity)
CmoCh13G009270	42.5698	-3.52665	0.000616961	up	NHL domain protein
CmoCh13G009530	268.686	-1.6048	0.0122418	up	Mha1
CmoCh13G009560	13.5016	-3.35002	0.00834319	up	HD domain class transcription factor	IPR003106 (Leucine zipper, homeobox-associated), IPR009057 (Homeodomain-like)	GO:0003700 (sequence-specific DNA binding transcription factor activity), GO:0005667 (transcription factor complex), GO:0006351 (transcription, DNA-templated), GO:0043565 (sequence-specific DNA binding), GO:0045449 (regulation of transcription, DNA-templated)
CmoCh13G009710	8.79172	-4.64353	0.0109754	up	Plant protein of unknown function (DUF247)	IPR004158 (Protein of unknown function DUF247, plant)
CmoCh13G009820	5.06891	-5.66029	0.00613275	up	Water-selective transport intrinsic membrane protein 1	IPR000425 (Major intrinsic protein), IPR023271 (Aquaporin-like)	GO:0005887 (integral component of plasma membrane), GO:0006833 (water transport), GO:0009705 (plant-type vacuole membrane), GO:0009992 (cellular water homeostasis), GO:0015250 (water channel activity), GO:0015254 (glycerol channel activity), GO:0015793 (glycerol transport), GO:0033554 (cellular response to stress), GO:0034220 (ion transmembrane transport), GO:0042807 (central vacuole)
CmoCh13G011720	111.789	-3.06701	8.15e-05	up	Plant invertase/pectin methylesterase inhibitor superfamily protein, putative	IPR006501 (Pectinesterase inhibitor domain)	GO:0004857 (enzyme inhibitor activity), GO:0005982 (starch metabolic process), GO:0005985 (sucrose metabolic process), GO:0030599 (pectinesterase activity)
CmoCh14G000010	45.7242	-1.64754	0.0445779	up	ATP binding / kinase/ protein serine / threonine kinase	IPR001611 (Leucine-rich repeat), IPR011009 (Protein kinase-like domain), IPR013320 (Concanavalin A-like lectin/glucanase domain)	GO:0000186 (activation of MAPKK activity), GO:0004709 (MAP kinase kinase kinase activity), GO:0005515 (protein binding), GO:0005524 (ATP binding), GO:0007178 (transmembrane receptor protein serine/threonine kinase signaling pathway), GO:0009069 (serine family amino acid metabolic process), GO:0010413 (glucuronoxylan metabolic process), GO:0016021 (integral component of membrane), GO:0032440 (2-al…
CmoCh14G000440	33.2861	-1.91399	0.0432835	up	Unknown protein
CmoCh14G000990	9.79875	-3.04183	0.0271302	up	17.3 kDa class I heat shock protein	IPR008978 (HSP20-like chaperone)
CmoCh14G001040	18.6594	-2.44068	0.0339984	up	BEL1-like homeodomain protein 9	IPR006563 (POX domain), IPR009057 (Homeodomain-like)	GO:0003002 (regionalization), GO:0003677 (DNA binding), GO:0006342 (chromatin silencing), GO:0009887 (organ morphogenesis), GO:0010074 (maintenance of meristem identity), GO:0016246 (RNA interference), GO:0044424 (intracellular part), GO:0048438 (floral whorl development), GO:0048439 (flower morphogenesis), GO:0048646 (anatomical structure formation involved in morphogenesis), GO:0070918 (product…
CmoCh14G001060	77.8124	-2.021	0.0437936	up	protein serine/threonine kinases;protein kinases;ATP binding;sugar binding;kinases;carbohydrate binding	IPR000742 (Epidermal growth factor-like domain), IPR000858 (S-locus glycoprotein), IPR001480 (Bulb-type lectin domain), IPR003609 (Apple-like), IPR011009 (Protein kinase-like domain), IPR013320 (Concanavalin A-like lectin/glucanase domain), IPR024171 (S-receptor-like serine/threonine-protein kinase)	GO:0004674 (protein serine/threonine kinase activity), GO:0005515 (protein binding), GO:0005524 (ATP binding), GO:0006468 (protein phosphorylation), GO:0009069 (serine family amino acid metabolic process), GO:0030246 (carbohydrate binding), GO:0048544 (recognition of pollen)
CmoCh14G001190	15.6844	-3.63076	0.0169905	up	Transferring glycosyl group transferase	IPR006740 (Protein of unknown function DUF604)	GO:0005794 (Golgi apparatus), GO:0016757 (transferase activity, transferring glycosyl groups)
CmoCh14G003960	39.3385	-2.89457	0.0114716	up	Kelch-like protein 41	IPR001810 (F-box domain), IPR015916 (Galactose oxidase, beta-propeller)	GO:0005515 (protein binding)
CmoCh14G004970	4.94645	-5.62331	0.0081093	up	Transcription elongation factor-related family protein	IPR017923 (Transcription factor IIS, N-terminal)	GO:0003677 (DNA binding), GO:0005634 (nucleus)
CmoCh14G005930	15.5601	-2.12848	0.0409409	up	F-box	IPR001810 (F-box domain), IPR017451 (F-box associated interaction domain)	GO:0005515 (protein binding)
CmoCh14G006410	5.15744	-4.65486	0.014412	up	Gibberellin-regulated family protein	IPR003854 (Gibberellin regulated protein)
CmoCh14G007460	5.18282	-5.69433	0.00361261	up	Cation/H(+) antiporter 15	IPR006153 (Cation/H+ exchanger), IPR030153 (Cation/H(+) exchanger, plant)	GO:0005451 (monovalent cation:proton antiporter activity), GO:0006813 (potassium ion transport), GO:0006814 (sodium ion transport), GO:0015992 (proton transport), GO:0016021 (integral component of membrane), GO:0055085 (transmembrane transport)
CmoCh14G008100	333.571	-1.46601	0.0232022	up	Protein Hikeshi	IPR008493 (Protein of unknown function DUF775)	GO:0005829 (cytosol), GO:0006457 (protein folding), GO:0009408 (response to heat), GO:0009644 (response to high light intensity), GO:0034976 (response to endoplasmic reticulum stress), GO:0042542 (response to hydrogen peroxide)
CmoCh14G009700	11.0297	-5.79241	0.00266504	up	(Galactinol synthase 4) (2.4.1.123)	IPR002495 (Glycosyl transferase, family 8), IPR029044 (Nucleotide-diphospho-sugar transferases)	GO:0005737 (cytoplasm), GO:0006012 (galactose metabolic process), GO:0009409 (response to cold), GO:0046872 (metal ion binding), GO:0047216 (inositol 3-alpha-galactosyltransferase activity)
CmoCh14G010510	22.3975	-2.431	0.0165703	up	Cysteine/histidine-rich C1 domain-containing protein	IPR011424 (C1-like)	GO:0002376 (immune system process), GO:0006857 (oligopeptide transport), GO:0006865 (amino acid transport), GO:0006952 (defense response), GO:0010167 (response to nitrate), GO:0015706 (nitrate transport), GO:0047134 (protein-disulfide reductase activity), GO:0055114 (oxidation-reduction process)
CmoCh14G010590	362.669	-1.65294	0.0374536	up	Glycosylphosphatidylinositol anchor biosynthesis protein		GO:0044425 (membrane part)
CmoCh14G012640	25.0609	-2.04786	0.0464493	up	GTP pyrophosphokinase	IPR003607 (HD/PDEase domain), IPR007685 (RelA/SpoT)	GO:0015969 (guanosine tetraphosphate metabolic process)
CmoCh14G014390	680.111	-2.0746	0.00216243	up	Carboxypeptidase (3.4.16.-)	IPR001563 (Peptidase S10, serine carboxypeptidase), IPR029058 (Alpha/Beta hydrolase fold)	GO:0004185 (serine-type carboxypeptidase activity), GO:0006508 (proteolysis)
CmoCh14G014870	181.33	-2.20198	0.00060128	up	Catalytic hydrolase	IPR006992 (Amidohydrolase 2)	GO:0008152 (metabolic process), GO:0009507 (chloroplast), GO:0016787 (hydrolase activity)
CmoCh14G016980	42.9449	-2.89313	0.00274724	up	Histidine-containing phosphotransfer 1-like protein	IPR008207 (Signal transduction histidine kinase, phosphotransfer (Hpt) domain)	GO:0000041 (transition metal ion transport), GO:0000160 (phosphorelay signal transduction system), GO:0005634 (nucleus), GO:0005829 (cytosol), GO:0006950 (response to stress), GO:0009553 (embryo sac development), GO:0009927 (histidine phosphotransfer kinase activity), GO:0010029 (regulation of seed germination), GO:0015698 (inorganic anion transport), GO:0016049 (cell growth), GO:0016310 (phospho…
CmoCh14G017000	4.31417	-5.4277	0.0100081	up	(Prolyl 4-hydroxylase subunit alpha-1) (1.14.11.2)	IPR005123 (Oxoglutarate/iron-dependent dioxygenase)	GO:0004656 (procollagen-proline 4-dioxygenase activity), GO:0005506 (iron ion binding), GO:0006525 (arginine metabolic process), GO:0006560 (proline metabolic process), GO:0018401 (peptidyl-proline hydroxylation to 4-hydroxy-L-proline), GO:0031418 (L-ascorbic acid binding), GO:0055114 (oxidation-reduction process)
CmoCh14G017420	103.282	-2.08071	0.020743	up	Receptor-like protein kinase 1, putative	IPR000742 (Epidermal growth factor-like domain), IPR000858 (S-locus glycoprotein), IPR001480 (Bulb-type lectin domain), IPR011009 (Protein kinase-like domain), IPR013320 (Concanavalin A-like lectin/glucanase domain)	GO:0004672 (protein kinase activity), GO:0005515 (protein binding), GO:0005524 (ATP binding), GO:0006468 (protein phosphorylation), GO:0048544 (recognition of pollen)
CmoCh14G017980	108.36	-1.87239	0.00451275	up	(Sulfate adenylyltransferase) (2.7.7.4)	IPR002650 (Sulphate adenylyltransferase), IPR014729 (Rossmann-like alpha/beta/alpha sandwich fold), IPR015947 (PUA-like domain)	GO:0000103 (sulfate assimilation), GO:0000166 (nucleotide binding), GO:0004781 (sulfate adenylyltransferase (ATP) activity), GO:0006144 (purine nucleobase metabolic process), GO:0009507 (chloroplast)
CmoCh14G017990	30.1841	-1.82492	0.0339173	up	Unknown protein
CmoCh14G018030	99.3524	-1.58256	0.0337017	up	Plant-specific domain TIGR01615 family protein	IPR006502 (Protein of unknown function DUF506, plant)
CmoCh14G018400	578.465	-2.72227	0.000450059	up	(2-oxoglutarate (2OG) and Fe(II)-dependent oxygenase-like protein)	IPR005123 (Oxoglutarate/iron-dependent dioxygenase), IPR026992 (Non-haem dioxygenase N-terminal domain), IPR027443 (Isopenicillin N synthase-like)	GO:0016706 (oxidoreductase activity, acting on paired donors, with incorporation or reduction of molecular oxygen, 2-oxoglutarate as one donor, and incorporation of one atom each of oxygen into both donors), GO:0046872 (metal ion binding), GO:0055114 (oxidation-reduction process)
CmoCh14G018410	686.753	-2.76612	0.000350026	up	CASP-like protein	IPR006702 (Domain of unknown function DUF588)	GO:0016020 (membrane)
CmoCh14G019100	23.0432	-2.29256	0.0116494	up	Disease resistance-responsive (Dirigent-like protein) family protein	IPR004265 (Plant disease resistance response protein)	GO:0009507 (chloroplast), GO:0048046 (apoplast)
CmoCh14G019780	26.5006	-2.17794	0.0361254	up	Ring finger protein, putative	IPR013083 (Zinc finger, RING/FYVE/PHD-type)	GO:0005515 (protein binding), GO:0008270 (zinc ion binding)
CmoCh14G020180	93.9527	-1.64385	0.0183167	up	Unknown protein
CmoCh14G020220	21.903	-2.85194	0.0360964	up	Glutathione transferase	IPR010987 (Glutathione S-transferase, C-terminal-like), IPR012336 (Thioredoxin-like fold)	GO:0004462 (lactoylglutathione lyase activity), GO:0005515 (protein binding), GO:0005975 (carbohydrate metabolic process), GO:0006090 (pyruvate metabolic process), GO:0016740 (transferase activity)
CmoCh14G021190	756.298	-1.64727	0.0109082	up	Pectin lyase-like superfamily protein	IPR000743 (Glycoside hydrolase, family 28), IPR011050 (Pectin lyase fold/virulence factor)	GO:0004650 (polygalacturonase activity), GO:0005576 (extracellular region), GO:0005982 (starch metabolic process), GO:0005985 (sucrose metabolic process), GO:0016021 (integral component of membrane), GO:0071555 (cell wall organization)
CmoCh14G021620	22.4442	-2.04137	0.0372916	up	UDP-Glycosyltransferase superfamily protein	IPR002213 (UDP-glucuronosyl/UDP-glucosyltransferase)	GO:0008152 (metabolic process), GO:0016758 (transferase activity, transferring hexosyl groups)
CmoCh14G021930	30.6319	-3.21083	0.00505956	up	Cytochrome b5-like heme/steroid-binding domain protein	IPR001199 (Cytochrome b5-like heme/steroid binding domain)	GO:0016020 (membrane), GO:0020037 (heme binding), GO:0043231 (intracellular membrane-bounded organelle), GO:0044444 (cytoplasmic part), GO:0046872 (metal ion binding)
CmoCh14G021950	318.404	-2.26436	0.0235625	up	Unknown protein
CmoCh14G022140	3.0055	-4.91191	0.0338318	up	StAR-related lipid transfer protein 9, putative
CmoCh15G000940	84.041	-1.60031	0.0445111	up	Ankyrin repeat-containing protein, putative	IPR020683 (Ankyrin repeat-containing domain)	GO:0005515 (protein binding), GO:0008152 (metabolic process), GO:0016874 (ligase activity)
CmoCh15G001090	1120.17	-2.80066	0.000245204	up	HAT transposon superfamily, putative	IPR003656 (Zinc finger, BED-type), IPR007021 (Domain of unknown function DUF659), IPR008906 (HAT dimerisation domain, C-terminal), IPR012337 (Ribonuclease H-like domain)	GO:0003677 (DNA binding), GO:0046983 (protein dimerization activity)
CmoCh15G001660	451.327	-1.37474	0.0436061	up	BTB/POZ domain-containing protein	IPR011333 (BTB/POZ fold)	GO:0005515 (protein binding), GO:0044238 (primary metabolic process), GO:0044260 (cellular macromolecule metabolic process)
CmoCh15G002210	31.263	-2.2761	0.0466622	up	Unknown protein
CmoCh15G002850	12.0064	-3.20753	0.0226485	up	ATP-dependent zinc metalloprotease FTSH 6	IPR003959 (ATPase, AAA-type, core), IPR005936 (Peptidase, FtsH), IPR006456 (ZF-HD homeobox protein, Cys/His-rich dimerisation domain), IPR009057 (Homeodomain-like), IPR027417 (P-loop containing nucleoside triphosphate hydrolase)	GO:0003677 (DNA binding), GO:0004222 (metalloendopeptidase activity), GO:0005524 (ATP binding), GO:0006508 (proteolysis), GO:0008270 (zinc ion binding), GO:0008568 (microtubule-severing ATPase activity), GO:0016021 (integral component of membrane), GO:0030163 (protein catabolic process), GO:0042981 (regulation of apoptotic process), GO:0051301 (cell division)
CmoCh15G003550	14.6231	-2.93343	0.0340528	up	Monodehydroascorbate reductase family protein	IPR001327 (Pyridine nucleotide-disulphide oxidoreductase, NAD-binding domain), IPR016156 (FAD/NAD-linked reductase, dimerisation domain), IPR023753 (Pyridine nucleotide-disulphide oxidoreductase, FAD/NAD(P)-binding domain)	GO:0005778 (peroxisomal membrane), GO:0006118 (electron transport), GO:0009941 (chloroplast envelope), GO:0016656 (monodehydroascorbate reductase (NADH) activity), GO:0019761 (glucosinolate biosynthetic process), GO:0019852 (L-ascorbic acid metabolic process), GO:0042744 (hydrogen peroxide catabolic process), GO:0046686 (response to cadmium ion), GO:0050660 (flavin adenine dinucleotide binding), …
CmoCh15G003710	17.4941	-2.68043	0.0338086	up	NAC domain-containing 8-like protein	IPR003441 (NAC domain)	GO:0003677 (DNA binding), GO:0006351 (transcription, DNA-templated)
CmoCh15G004880	154.353	-1.80666	0.00555556	up	Cytochrome P450 family 87 protein	IPR001128 (Cytochrome P450)	GO:0004497 (monooxygenase activity), GO:0005506 (iron ion binding), GO:0016705 (oxidoreductase activity, acting on paired donors, with incorporation or reduction of molecular oxygen), GO:0020037 (heme binding), GO:0055114 (oxidation-reduction process)
CmoCh15G005770	2.82543	-4.82375	0.0438987	up	Receptor-like serine/threonine-protein kinase	IPR001611 (Leucine-rich repeat), IPR003591 (Leucine-rich repeat, typical subtype), IPR011009 (Protein kinase-like domain), IPR013210 (Leucine-rich repeat-containing N-terminal, type 2)	GO:0004674 (protein serine/threonine kinase activity), GO:0005515 (protein binding), GO:0005524 (ATP binding), GO:0006468 (protein phosphorylation), GO:0009069 (serine family amino acid metabolic process), GO:0016021 (integral component of membrane), GO:0032440 (2-alkenal reductase [NAD(P)] activity), GO:0055114 (oxidation-reduction process)
CmoCh15G006660	3719.74	-1.50399	0.0318994	up	Peptidase/ serine-type peptidase	IPR000223 (Peptidase S26A, signal peptidase I), IPR015927 (Peptidase S24/S26A/S26B/S26C), IPR028360 (Peptidase S24/S26, beta-ribbon domain)	GO:0006508 (proteolysis), GO:0008236 (serine-type peptidase activity), GO:0016021 (integral component of membrane)
CmoCh15G007020	370.133	-1.5048	0.0185521	up	Unknown protein
CmoCh15G007390	40.4262	-2.26864	0.0301214	up	Vacuolar sorting protein 9 domain-containing protein	IPR003123 (VPS9 domain)
CmoCh15G008180	216.207	-1.45549	0.0283886	up	RNA helicase	IPR019771 (F-actin capping protein, beta subunit, conserved site), IPR026127 (Probable RNA helicase SDE3), IPR027417 (P-loop containing nucleoside triphosphate hydrolase)	GO:0003779 (actin binding), GO:0005737 (cytoplasm), GO:0008290 (F-actin capping protein complex), GO:0030036 (actin cytoskeleton organization)
CmoCh15G008730	18.8468	-2.831	0.0273597	up	(BZIP DNA-binding protein-like) (Basic leucine-zipper 3)	IPR004827 (Basic-leucine zipper domain)	GO:0003700 (sequence-specific DNA binding transcription factor activity), GO:0005667 (transcription factor complex), GO:0006355 (regulation of transcription, DNA-templated), GO:0043565 (sequence-specific DNA binding), GO:0045449 (regulation of transcription, DNA-templated)
CmoCh15G010740	152.324	-1.68614	0.0144879	up	26S protease regulatory subunit 7	IPR003959 (ATPase, AAA-type, core), IPR027417 (P-loop containing nucleoside triphosphate hydrolase)	GO:0005524 (ATP binding), GO:0008152 (metabolic process), GO:0016787 (hydrolase activity)
CmoCh15G010760	1075.61	-1.79004	0.00444711	up	P-loop containing nucleoside triphosphate hydrolases superfamily protein, putative	IPR003959 (ATPase, AAA-type, core), IPR025753 (AAA-type ATPase, N-terminal domain), IPR027417 (P-loop containing nucleoside triphosphate hydrolase)	GO:0005524 (ATP binding), GO:0008152 (metabolic process), GO:0016787 (hydrolase activity)
CmoCh15G010840	3.9945	-5.31484	0.0164115	up	Importin subunit beta-1	IPR016024 (Armadillo-type fold)	GO:0005634 (nucleus), GO:0006606 (protein import into nucleus), GO:0008536 (Ran GTPase binding), GO:0008565 (protein transporter activity), GO:0009507 (chloroplast), GO:0052541 (plant-type cell wall cellulose metabolic process), GO:0052546 (cell wall pectin metabolic process)
CmoCh15G013340	33.8278	-5.04033	6.45e-05	up	Ethylene-responsive transcription factor, putative	IPR016177 (DNA-binding domain), IPR017392 (AP2/ERF transcription factor ERF/PTI6)	GO:0003677 (DNA binding), GO:0003700 (sequence-specific DNA binding transcription factor activity), GO:0005667 (transcription factor complex), GO:0045449 (regulation of transcription, DNA-templated)
CmoCh15G014190	243.86	-1.61498	0.0324513	up	WD-repeat protein, putative	IPR001680 (WD40 repeat), IPR011042 (Six-bladed beta-propeller, TolB-like)	GO:0005515 (protein binding)
CmoCh15G014760	13.305	-2.42842	0.0470031	up	Cytochrome P450, putative	IPR001128 (Cytochrome P450), IPR007062 (Protein phosphatase inhibitor 2 (IPP-2))	GO:0004864 (protein phosphatase inhibitor activity), GO:0005506 (iron ion binding), GO:0009966 (regulation of signal transduction), GO:0016491 (oxidoreductase activity), GO:0020037 (heme binding), GO:0043666 (regulation of phosphoprotein phosphatase activity), GO:0055114 (oxidation-reduction process)
CmoCh15G015220	10.387	-2.78095	0.0214118	up	Unknown protein
CmoCh16G002570	92.5654	-2.36936	0.0088901	up	Leucine-rich repeat receptor-like protein kinase family protein	IPR001611 (Leucine-rich repeat), IPR003591 (Leucine-rich repeat, typical subtype), IPR013210 (Leucine-rich repeat-containing N-terminal, type 2)	GO:0005515 (protein binding)
CmoCh16G003050	69.8133	-2.07671	0.0318027	up	Chaperone dnaK	IPR013126 (Heat shock protein 70 family), IPR029047 (Heat shock protein 70kD, peptide-binding domain), IPR029048 (Heat shock protein 70kD, C-terminal domain)	GO:0005524 (ATP binding), GO:0005739 (mitochondrion), GO:0006457 (protein folding), GO:0032440 (2-alkenal reductase [NAD(P)] activity), GO:0051082 (unfolded protein binding), GO:0055114 (oxidation-reduction process)
CmoCh16G006040	87.997	-1.92522	0.00405277	up	WRKY transcription factor 21	IPR003657 (DNA-binding WRKY)	GO:0003700 (sequence-specific DNA binding transcription factor activity), GO:0005667 (transcription factor complex), GO:0043565 (sequence-specific DNA binding), GO:0045449 (regulation of transcription, DNA-templated)
CmoCh16G007080	6.32862	-3.10912	0.0420608	up	PR domain zinc finger protein 16	IPR013087 (Zinc finger C2H2-type/integrase DNA-binding domain), IPR022755 (Zinc finger, double-stranded RNA binding)	GO:0003676 (nucleic acid binding), GO:0046872 (metal ion binding)
CmoCh16G007480	308.84	-2.23671	0.000710247	up	BZIP transcription factor	IPR006867 (Domain of unknown function DUF632), IPR006868 (Domain of unknown function DUF630)
CmoCh16G008060	222.167	-1.29329	0.0339009	up	Kinase interacting (KIP1-like) family protein	IPR011684 (KIP1-like)
CmoCh16G009360	17.5566	-2.46762	0.0361187	up	Ribonuclease 3-like protein 2	IPR000999 (Ribonuclease III domain), IPR014720 (Double-stranded RNA-binding domain)	GO:0003723 (RNA binding), GO:0004525 (ribonuclease III activity), GO:0006396 (RNA processing), GO:0051252 (regulation of RNA metabolic process), GO:0090502 (RNA phosphodiester bond hydrolysis, endonucleolytic)
CmoCh17G001010	8.93588	-2.98106	0.04925	up	Glucan endo--beta-glucosidase 4	IPR012946 (X8 domain)	GO:0008152 (metabolic process), GO:0016787 (hydrolase activity)
CmoCh17G001220	35.3518	-2.27782	0.0141906	up	Unknown protein
CmoCh17G001430	7.4883	-3.05416	0.0358506	up	Calcium ion binding protein, putative	IPR007736 (Caleosin)	GO:0005509 (calcium ion binding), GO:0005773 (vacuole), GO:0005783 (endoplasmic reticulum), GO:0005811 (lipid particle), GO:0009414 (response to water deprivation), GO:0010118 (stomatal movement), GO:0031407 (oxylipin metabolic process), GO:0031969 (chloroplast membrane), GO:0042538 (hyperosmotic salinity response), GO:0055114 (oxidation-reduction process), GO:1990137 (plant seed peroxidase activ…
CmoCh17G002290	1653.28	-1.70205	0.0063816	up	Lipoxygenase (1.13.11.-)	IPR000907 (Lipoxygenase), IPR008976 (Lipase/lipooxygenase, PLAT/LH2), IPR027433 (Lipoxygenase, domain 3)	GO:0005515 (protein binding), GO:0016702 (oxidoreductase activity, acting on single donors with incorporation of molecular oxygen, incorporation of two atoms of oxygen), GO:0031408 (oxylipin biosynthetic process), GO:0046872 (metal ion binding), GO:0055114 (oxidation-reduction process)
CmoCh17G002850	3.00636	-4.90884	0.0353744	up	(1-deoxy-D-xylulose 5-phosphate synthase) (2.2.1.7)	IPR005477 (Deoxyxylulose-5-phosphate synthase), IPR009014 (Transketolase, C-terminal/Pyruvate-ferredoxin oxidoreductase, domain II), IPR029061 (Thiamin diphosphate-binding fold)	GO:0006694 (steroid biosynthetic process), GO:0008661 (1-deoxy-D-xylulose-5-phosphate synthase activity), GO:0009228 (thiamine biosynthetic process), GO:0009507 (chloroplast), GO:0016114 (terpenoid biosynthetic process), GO:0046872 (metal ion binding), GO:0052865 (1-deoxy-D-xylulose 5-phosphate biosynthetic process)
CmoCh17G005870	27.6956	-8.1132	0.0378959	up	(Cation efflux protein/zinc transporter) (Zinc ion transmembrane transporter)	IPR002524 (Cation efflux protein), IPR027469 (Cation efflux protein transmembrane domain)	GO:0008324 (cation transmembrane transporter activity), GO:0016021 (integral component of membrane), GO:0098655 (cation transmembrane transport)
CmoCh17G007200	9.93333	-3.07167	0.0190322	up	Unknown protein
CmoCh17G007390	67.8478	-1.66589	0.0463572	up	Casein kinase I-2-like protein	IPR011009 (Protein kinase-like domain)	GO:0004674 (protein serine/threonine kinase activity), GO:0005524 (ATP binding), GO:0006468 (protein phosphorylation), GO:0009069 (serine family amino acid metabolic process)
CmoCh17G007710	5.7701	-3.97621	0.0276269	up	(AT3g16060/MSL1_10) (ATP binding microtubule motor family protein)	IPR001752 (Kinesin motor domain), IPR027417 (P-loop containing nucleoside triphosphate hydrolase), IPR027640 (Kinesin-like protein)	GO:0003777 (microtubule motor activity), GO:0005524 (ATP binding), GO:0005634 (nucleus), GO:0005871 (kinesin complex), GO:0005874 (microtubule), GO:0005886 (plasma membrane), GO:0007018 (microtubule-based movement), GO:0008017 (microtubule binding), GO:0008152 (metabolic process), GO:0045298 (tubulin complex)
CmoCh17G008070	4.54905	-5.50486	0.00717842	up	Phototropic-responsive NPH3 family protein	IPR027356 (NPH3 domain)
CmoCh17G008280	4.44242	-5.46913	0.0384526	up	RHOMBOID-like protein 5	IPR002610 (Peptidase S54, rhomboid), IPR025124 (Domain of unknown function DUF4050)	GO:0004252 (serine-type endopeptidase activity), GO:0006508 (proteolysis), GO:0016021 (integral component of membrane)
CmoCh17G009030	83.1555	-1.57151	0.0307717	up	DNA-binding bromodomain-containing family protein	IPR001005 (SANT/Myb domain), IPR001487 (Bromodomain)	GO:0000785 (chromatin), GO:0003682 (chromatin binding), GO:0005515 (protein binding)
CmoCh17G010250	69.4417	-3.32449	0.00474838	up	Unknown protein
CmoCh17G012910	6.17691	-4.07845	0.0301762	up	Leucine-rich repeat receptor-like protein kinase family protein	IPR001611 (Leucine-rich repeat), IPR013210 (Leucine-rich repeat-containing N-terminal, type 2), IPR029069 (HotDog domain)	GO:0005515 (protein binding), GO:0005777 (peroxisome), GO:0008152 (metabolic process), GO:0009507 (chloroplast), GO:0016853 (isomerase activity), GO:0047617 (acyl-CoA hydrolase activity)
CmoCh18G000250	3.98709	-4.29212	0.035381	up	Unknown protein
CmoCh18G001570	3.47228	-5.11263	0.0485223	up	50S ribosomal protein L19, putative	IPR001857 (Ribosomal protein L19), IPR008991 (Translation protein SH3-like domain)	GO:0003735 (structural constituent of ribosome), GO:0005840 (ribosome), GO:0006412 (translation), GO:0042254 (ribosome biogenesis)
CmoCh18G002040	120.6	-1.4069	0.0325406	up	Receptor protein kinase-like protein	IPR001611 (Leucine-rich repeat), IPR003591 (Leucine-rich repeat, typical subtype), IPR011009 (Protein kinase-like domain), IPR013320 (Concanavalin A-like lectin/glucanase domain), IPR025875 (Leucine rich repeat 4)	GO:0004672 (protein kinase activity), GO:0005515 (protein binding), GO:0005524 (ATP binding), GO:0006468 (protein phosphorylation)
CmoCh18G004290	153.268	-2.39858	0.000612898	up	(Glucan endo-1,3-beta-glucosidase 1) (2.7.13.3)	IPR012946 (X8 domain)
CmoCh18G004580	246.954	-2.14198	0.0138885	up	Unknown protein
CmoCh18G005460	68.8919	-2.13221	0.00290986	up	Subtilisin-like serine protease	IPR015500 (Peptidase S8, subtilisin-related), IPR023828 (Peptidase S8, subtilisin, Ser-active site)	GO:0004252 (serine-type endopeptidase activity), GO:0005618 (cell wall), GO:0006508 (proteolysis), GO:0016020 (membrane)
CmoCh18G007000	140.858	-3.59023	0.00066299	up	Urease subunit alpha	IPR002019 (Urease, beta subunit), IPR002026 (Urease, gamma/gamma-beta subunit), IPR005848 (Urease, alpha subunit), IPR008221 (Urease), IPR029754 (Urease nickel binding site)	GO:0000051 (urea cycle intermediate metabolic process), GO:0006144 (purine nucleobase metabolic process), GO:0009039 (urease activity), GO:0016151 (nickel cation binding), GO:0019381 (atrazine catabolic process), GO:0043419 (urea catabolic process)
CmoCh18G007030	12.777	-2.40279	0.0371936	up	Remorin family protein	IPR005516 (Remorin, C-terminal)
CmoCh18G007170	147.47	-1.28389	0.0387694	up	Unknown protein
CmoCh18G008900	19.5273	-3.23601	0.0269081	up	MLO-like protein	IPR004326 (Mlo-related protein)	GO:0005516 (calmodulin binding), GO:0006952 (defense response), GO:0009607 (response to biotic stimulus), GO:0016021 (integral component of membrane)
CmoCh18G009090	1473.46	-1.51351	0.0407751	up	Unknown protein
CmoCh18G009280	2.93336	-4.87197	0.0384471	up	Exostosin-like glycosyltransferase	IPR011040 (Sialidases), IPR023296 (Glycosyl hydrolase, five-bladed beta-propellor domain), IPR029044 (Nucleotide-diphospho-sugar transferases)	GO:0001888 (glucuronyl-galactosyl-proteoglycan 4-alpha-N-acetylglucosaminyltransferase activity), GO:0004553 (hydrolase activity, hydrolyzing O-glycosyl compounds), GO:0005975 (carbohydrate metabolic process), GO:0006024 (glycosaminoglycan biosynthetic process), GO:0015012 (heparan sulfate proteoglycan biosynthetic process), GO:0016021 (integral component of membrane), GO:0031227 (intrinsic compo…
CmoCh18G009550	9.54295	-3.71043	0.014805	up	Ovate transcriptional repressor	IPR006458 (Ovate protein family, C-terminal)
CmoCh18G010440	167.358	-1.94567	0.0346898	up	Regulator of Vps4 activity in the MVB pathway protein, putative	IPR005061 (Domain of unknown function DUF292, eukaryotic)	GO:0006952 (defense response), GO:0044763 (single-organism cellular process), GO:0050789 (regulation of biological process)
CmoCh18G010770	461.762	-1.61579	0.0107162	up	Phosphate transporter PHO1-1-like protein	IPR004331 (SPX, N-terminal), IPR004342 (EXS, C-terminal)	GO:0005886 (plasma membrane), GO:0006817 (phosphate ion transport), GO:0016021 (integral component of membrane), GO:0019375 (galactolipid biosynthetic process), GO:0045892 (negative regulation of transcription, DNA-templated)
CmoCh18G010940	41.4764	-3.25367	0.00218646	up	Unknown protein
CmoCh18G011020	51.4029	-1.65267	0.0240705	up	Beta-catenin repeat family protein	IPR013083 (Zinc finger, RING/FYVE/PHD-type), IPR016024 (Armadillo-type fold)	GO:0004842 (ubiquitin-protein transferase activity), GO:0005515 (protein binding), GO:0016567 (protein ubiquitination)
CmoCh18G011110	14.3204	-4.32422	0.00224429	up	18S pre-ribosomal assembly protein gar2
CmoCh18G011620	39.852	-2.51329	0.00267652	up	Myb domain protein 105	IPR000109 (Proton-dependent oligopeptide transporter family), IPR009057 (Homeodomain-like)	GO:0000785 (chromatin), GO:0003677 (DNA binding), GO:0003682 (chromatin binding), GO:0005215 (transporter activity), GO:0006810 (transport), GO:0016021 (integral component of membrane)
CmoCh18G012010	109.253	-1.94222	0.0126102	up	Nitrate transporter NRT1.2B	IPR000109 (Proton-dependent oligopeptide transporter family), IPR020846 (Major facilitator superfamily domain)	GO:0005509 (calcium ion binding), GO:0005886 (plasma membrane), GO:0009624 (response to nematode), GO:0010119 (regulation of stomatal movement), GO:0015293 (symporter activity), GO:0016021 (integral component of membrane), GO:0042128 (nitrate assimilation), GO:0080168 (abscisic acid transport), GO:0090440 (abscisic acid transporter activity)
CmoCh18G012120	81.7549	-1.84341	0.0273712	up	Kinase, putative	IPR011009 (Protein kinase-like domain), IPR013320 (Concanavalin A-like lectin/glucanase domain)	GO:0004683 (calmodulin-dependent protein kinase activity), GO:0004713 (protein tyrosine kinase activity), GO:0005524 (ATP binding), GO:0009069 (serine family amino acid metabolic process), GO:0018108 (peptidyl-tyrosine phosphorylation)
CmoCh18G012450	334.071	-1.95899	0.00244232	up	(CCB2) (Protein required for cyt b6 assembly)	IPR021325 (Protein of unknown function DUF2930)	GO:0009507 (chloroplast), GO:0010190 (cytochrome b6f complex assembly), GO:0010207 (photosystem II assembly)
CmoCh18G013470	23.1462	-2.48771	0.00571513	up	Oligopeptide transporter 6	IPR004813 (Oligopeptide transporter, OPT superfamily)	GO:0055085 (transmembrane transport)
CmoCh19G006890	312.787	-1.70949	0.0494617	up	Transcription factor	IPR011598 (Myc-type, basic helix-loop-helix (bHLH) domain)	GO:0046983 (protein dimerization activity)
CmoCh19G007270	40.7355	-2.82362	0.0280722	up	Unknown protein
CmoCh19G009910	49.5866	-2.2172	0.0235591	up	Unknown protein
CmoCh19G009920	3.3378	-5.06171	0.0259085	up	Wound-responsive family protein	IPR022251 (Protein of unknown function wound-induced)
CmoCh19G009950	2844.64	-1.35764	0.0429263	up	Vacuolar protein sorting-associated protein 18-like protein	IPR000547 (Clathrin, heavy chain/VPS, 7-fold repeat), IPR007810 (Pep3/Vps18/deep orange), IPR013083 (Zinc finger, RING/FYVE/PHD-type)	GO:0006886 (intracellular protein transport), GO:0008270 (zinc ion binding), GO:0016192 (vesicle-mediated transport)
CmoCh19G010300	190.11	-2.31817	0.00199497	up	DUF506 family protein	IPR006502 (Protein of unknown function DUF506, plant)
CmoCh19G010610	7.72728	-5.27998	0.00427926	up	TPR repeat-containing thioredoxin TTL1	IPR011990 (Tetratricopeptide-like helical domain), IPR012336 (Thioredoxin-like fold)	GO:0005515 (protein binding), GO:0045454 (cell redox homeostasis)
CmoCh19G010630	86.2057	-1.46279	0.0277028	up	Trichome birefringence-like 6, putative	IPR025846 (PMR5 N-terminal domain), IPR026057 (PC-Esterase)
CmoCh20G000530	63.7052	-1.893	0.0188828	up	Peroxidase (1.11.1.7)	IPR010255 (Haem peroxidase)	GO:0004601 (peroxidase activity), GO:0006804 (peroxidase reaction), GO:0006979 (response to oxidative stress), GO:0020037 (heme binding), GO:0046872 (metal ion binding), GO:0055114 (oxidation-reduction process)
CmoCh20G000540	102.404	-2.05724	0.0207661	up	Peroxidase	IPR006162 (Phosphopantetheine attachment site), IPR010255 (Haem peroxidase)	GO:0004601 (peroxidase activity), GO:0006804 (peroxidase reaction), GO:0006979 (response to oxidative stress), GO:0020037 (heme binding), GO:0046872 (metal ion binding), GO:0055114 (oxidation-reduction process)
CmoCh20G001070	6.75523	-5.07949	0.0185117	up	Alanine:glyoxylate aminotransferase	IPR015424 (Pyridoxal phosphate-dependent transferase)	GO:0006544 (glycine metabolic process), GO:0006563 (L-serine metabolic process), GO:0006566 (threonine metabolic process), GO:0009507 (chloroplast), GO:0016020 (membrane), GO:0030170 (pyridoxal phosphate binding), GO:0044765 (single-organism transport), GO:0050281 (serine-glyoxylate transaminase activity), GO:0050896 (response to stimulus)
CmoCh20G003220	90.6651	-2.23833	0.00802299	up	Calcium uniporter, mitochondrial	IPR006769 (Coiled-coil domain containing protein 109, C-terminal)	GO:0016021 (integral component of membrane)
CmoCh20G003400	7.52088	-3.5429	0.0238722	up	Unknown protein
CmoCh20G003600	49.1115	-1.91517	0.0218345	up	Receptor protein kinase, putative	IPR011009 (Protein kinase-like domain), IPR013210 (Leucine-rich repeat-containing N-terminal, type 2)	GO:0004672 (protein kinase activity), GO:0005524 (ATP binding), GO:0006468 (protein phosphorylation), GO:0016021 (integral component of membrane)
CmoCh20G003630	4.13923	-5.36726	0.0253319	up	(6-phosphofructo-2-kinase/fructose-2, 6-bisphosphatase) (2.7.1.105)	IPR001345 (Phosphoglycerate/bisphosphoglycerate mutase, active site), IPR013783 (Immunoglobulin-like fold), IPR013784 (Carbohydrate-binding-like fold), IPR027417 (P-loop containing nucleoside triphosphate hydrolase), IPR029033 (Histidine phosphatase superfamily)	GO:0003873 (6-phosphofructo-2-kinase activity), GO:0004331 (fructose-2,6-bisphosphate 2-phosphatase activity), GO:0005524 (ATP binding), GO:0005829 (cytosol), GO:0005886 (plasma membrane), GO:0006000 (fructose metabolic process), GO:0006002 (fructose 6-phosphate metabolic process), GO:0006003 (fructose 2,6-bisphosphate metabolic process), GO:0006013 (mannose metabolic process), GO:0016311 (dephos…
CmoCh20G004220	4.2542	-5.40872	0.0212721	up	RING/U-box superfamily protein	IPR010543 (Domain of unknown function DUF1117), IPR013083 (Zinc finger, RING/FYVE/PHD-type)	GO:0005515 (protein binding), GO:0008270 (zinc ion binding), GO:0044765 (single-organism transport)
CmoCh20G005380	32.5646	-2.02531	0.0213724	up	2-phosphoglycerate kinase	IPR027417 (P-loop containing nucleoside triphosphate hydrolase)	GO:0016301 (kinase activity), GO:0016310 (phosphorylation), GO:0016787 (hydrolase activity)
CmoCh20G005510	416.708	-1.67405	0.00780121	up	TOX high mobility group box family member 4-A, putative isoform 3	IPR012862 (Protein of unknown function DUF1635)
CmoCh20G005800	40.6319	-2.10407	0.0223448	up	Plant/F9H3-4 protein	IPR008507 (Protein of unknown function DUF789)
CmoCh20G005810	22.1899	-3.41218	0.000931067	up	Unknown protein
CmoCh20G005850	59.4296	-2.04464	0.0409405	up	(Expressed protein) (Folic acid binding / transferase)	IPR022384 (Formiminotransferase subdomain)	GO:0005542 (folic acid binding), GO:0008152 (metabolic process), GO:0016740 (transferase activity)
CmoCh20G005900	4.80749	-5.5852	0.00551668	up	BnaA01g17000D protein
CmoCh20G006070	43.5143	-1.65474	0.038528	up	Unknown protein
CmoCh20G006900	3.83684	-4.24498	0.0491709	up	Transmembrane 9 superfamily member 4	IPR004240 (Nonaspanin (TM9SF))	GO:0005768 (endosome), GO:0005774 (vacuolar membrane), GO:0005802 (trans-Golgi network), GO:0009506 (plasmodesma), GO:0016021 (integral component of membrane)
CmoCh20G006980	46.276	-1.98262	0.0177894	up	Unknown protein
CmoCh20G007000	5.80066	-3.40314	0.0364058	up	Calcium ion-binding protein
CmoCh20G008050	5.6939	-3.61759	0.0414955	up	SAUR-like auxin-responsive protein family	IPR003676 (Auxin-induced protein, ARG7)
CmoCh20G008190	6.27488	-3.09346	0.0418977	up	GATA transcription factor 7	IPR013088 (Zinc finger, NHR/GATA-type)	GO:0003700 (sequence-specific DNA binding transcription factor activity), GO:0005667 (transcription factor complex), GO:0008270 (zinc ion binding), GO:0043565 (sequence-specific DNA binding), GO:0045449 (regulation of transcription, DNA-templated)
CmoCh20G009740	131.416	-1.56965	0.0302236	up	Multidrug resistance ABC transporter ATP-binding and permease protein	IPR003439 (ABC transporter-like), IPR011527 (ABC transporter type 1, transmembrane domain), IPR027417 (P-loop containing nucleoside triphosphate hydrolase)	GO:0005524 (ATP binding), GO:0005634 (nucleus), GO:0005886 (plasma membrane), GO:0006200 (obsolete ATP catabolic process), GO:0006855 (drug transmembrane transport), GO:0008152 (metabolic process), GO:0008559 (xenobiotic-transporting ATPase activity), GO:0010048 (vernalization response), GO:0015440 (peptide-transporting ATPase activity), GO:0015833 (peptide transport), GO:0016021 (integral compon…
CmoCh20G009850	20.3567	-3.22481	0.00394429	up	Cytochrome P450	IPR001128 (Cytochrome P450)	GO:0004497 (monooxygenase activity), GO:0005506 (iron ion binding), GO:0016705 (oxidoreductase activity, acting on paired donors, with incorporation or reduction of molecular oxygen), GO:0020037 (heme binding), GO:0055114 (oxidation-reduction process)
CmoCh20G010840	3.53994	-5.14129	0.0384534	up	Trihelix transcription factor GT-2	IPR009057 (Homeodomain-like)	GO:0000785 (chromatin), GO:0003677 (DNA binding), GO:0003682 (chromatin binding)

## Sheet: Table S6
Supplementary Table S6. CmoDEGs in pumpkin seedling roots under chilling stress
Gene ID	baseMean	log2FoldChange	pvalue	Up/Down regulation	Gene annotation	InterPro classification	Go classification
CmoCh00G001630	3282.18	-1.41798	0.00682899	up	Senescence-associated protein, putative		GO:0016021 (integral component of membrane)
CmoCh00G001780	35.7747	-2.09926	0.00403539	up	Senescence-associated protein
CmoCh01G000040	4.21495	4.23944	0.0313901	down	YGGT family protein	IPR003425 (Uncharacterised protein family Ycf19)	GO:0009220 (pyrimidine ribonucleotide biosynthetic process), GO:0009793 (embryo development ending in seed dormancy), GO:0009941 (chloroplast envelope), GO:0010020 (chloroplast fission), GO:0042651 (thylakoid membrane), GO:0090143 (nucleoid organization)
CmoCh01G000130	1903.33	-1.93191	0.000119938	up	Fluorescent in blue light, chloroplastic-like protein	IPR011990 (Tetratricopeptide-like helical domain)	GO:0005515 (protein binding)
CmoCh01G000250	5.44517	-6.18179	0.00166542	up	Vacuolar cation/proton exchanger 2	IPR004713 (Calcium/proton exchanger)	GO:0006885 (regulation of pH), GO:0015369 (calcium:proton antiporter activity), GO:0016021 (integral component of membrane), GO:0070588 (calcium ion transmembrane transport)
CmoCh01G000360	7.01098	-2.93342	0.0432367	up	Unknown protein
CmoCh01G000490	18.8745	-1.98576	0.0226427	up	Genomic DNA, chrom
CmoCh01G001310	201.872	-1.33233	0.00464851	up	Alpha/beta-Hydrolases superfamily protein	IPR029058 (Alpha/Beta hydrolase fold)	GO:0003846 (2-acylglycerol O-acyltransferase activity), GO:0004622 (lysophospholipase activity), GO:0005886 (plasma membrane), GO:0006979 (response to oxidative stress), GO:0009395 (phospholipid catabolic process), GO:0009506 (plasmodesma), GO:0042967 (acyl-carrier-protein biosynthetic process), GO:0046486 (glycerolipid metabolic process), GO:0046686 (response to cadmium ion)
CmoCh01G001360	1200.71	2.28253	3.09e-06	down	Unknown protein
CmoCh01G001530	3.40206	-5.53213	0.0262861	up	Protein LURP-one-related 12	IPR025659 (Tubby C-terminal-like domain)
CmoCh01G001790	2.84123	4.72895	0.0493711	down	Ethylene-responsive transcription factor	IPR016177 (DNA-binding domain), IPR017392 (AP2/ERF transcription factor ERF/PTI6)	GO:0003677 (DNA binding), GO:0003700 (sequence-specific DNA binding transcription factor activity), GO:0005667 (transcription factor complex), GO:0045449 (regulation of transcription, DNA-templated)
CmoCh01G002060	814.073	-1.26152	0.00829229	up	Glycosylphosphatidylinositol anchor biosynthesis protein	IPR009580 (GPI biosynthesis protein Pig-F)	GO:0005789 (endoplasmic reticulum membrane), GO:0006506 (GPI anchor biosynthetic process), GO:0016021 (integral component of membrane)
CmoCh01G002130	97.3897	1.42225	0.0105404	down	Plant protein of unknown function (DUF946)	IPR009291 (Vacuolar protein sorting-associated protein 62)
CmoCh01G002380	7.0939	3.69317	0.0212981	down	(Zinc finger CCCH domain-containing protein 30) (2.7.11.1)	IPR000571 (Zinc finger, CCCH-type), IPR020683 (Ankyrin repeat-containing domain)	GO:0005515 (protein binding), GO:0046872 (metal ion binding)
CmoCh01G002420	54.2168	1.29981	0.0452199	down	Peptidyl-prolyl cis-trans isomerase	IPR001179 (Peptidyl-prolyl cis-trans isomerase, FKBP-type, domain), IPR009025 (DNA-directed RNA polymerase, RBP11-like dimerisation domain), IPR011990 (Tetratricopeptide-like helical domain), IPR023566 (Peptidyl-prolyl cis-trans isomerase, FKBP-type)	GO:0000413 (protein peptidyl-prolyl isomerization), GO:0003677 (DNA binding), GO:0003755 (peptidyl-prolyl cis-trans isomerase activity), GO:0003899 (DNA-directed RNA polymerase activity), GO:0005516 (calmodulin binding), GO:0005730 (nucleolus), GO:0005774 (vacuolar membrane), GO:0005783 (endoplasmic reticulum), GO:0005886 (plasma membrane), GO:0006144 (purine nucleobase metabolic process), GO:000…
CmoCh01G002470	3.16869	-5.43002	0.0327148	up	Structural constituent of ribosome, putative	IPR005134 (Uncharacterised protein family UPF0114)	GO:0009706 (chloroplast inner membrane)
CmoCh01G002620	3.53138	5.04536	0.0211337	down	Tudor/PWWP/MBT domain-containing protein, putative isoform 4	IPR000313 (PWWP domain), IPR006569 (CID domain)
CmoCh01G002870	10.8008	2.85297	0.0416433	down	WRKY transcription factor 68	IPR017396 (PWRKY transcription factor, group IIc)	GO:0003700 (sequence-specific DNA binding transcription factor activity), GO:0005667 (transcription factor complex), GO:0006355 (regulation of transcription, DNA-templated), GO:0043565 (sequence-specific DNA binding), GO:0045449 (regulation of transcription, DNA-templated)
CmoCh01G003260	7.71738	3.41301	0.027602	down	LYR motif-containing protein 7 isoform 1
CmoCh01G003380	21.8477	-1.93582	0.0181779	up	HXXXD-type acyl-transferase family protein, putative	IPR003480 (Transferase), IPR023213 (Chloramphenicol acetyltransferase-like domain)	GO:0016740 (transferase activity)
CmoCh01G004250	157.792	-1.4517	0.0013434	up	Protein kinase-like protein	IPR011009 (Protein kinase-like domain), IPR013320 (Concanavalin A-like lectin/glucanase domain)	GO:0004672 (protein kinase activity), GO:0005524 (ATP binding), GO:0006468 (protein phosphorylation)
CmoCh01G004450	38.6543	-2.17579	0.0136648	up	Receptor-like kinase	IPR011009 (Protein kinase-like domain), IPR013320 (Concanavalin A-like lectin/glucanase domain), IPR024788 (Malectin-like carbohydrate-binding domain)	GO:0004672 (protein kinase activity), GO:0005524 (ATP binding), GO:0006468 (protein phosphorylation)
CmoCh01G004490	238.103	-4.28262	4.06e-10	up	COBRA-like protein 4	IPR006918 (COBRA, plant)	GO:0005774 (vacuolar membrane), GO:0005886 (plasma membrane), GO:0009834 (plant-type secondary cell wall biogenesis), GO:0010089 (xylem development), GO:0010215 (cellulose microfibril organization), GO:0010413 (glucuronoxylan metabolic process), GO:0016049 (cell growth), GO:0031225 (anchored component of membrane), GO:0045492 (xylan biosynthetic process)
CmoCh01G004830	16.5328	-5.9327	0.000102911	up	Exocyst subunit exo70 family protein E1	IPR004140 (Exocyst complex protein Exo70), IPR016159 (Cullin repeat-like-containing domain)	GO:0000145 (exocyst), GO:0006887 (exocytosis)
CmoCh01G005040	15.1031	-4.10247	0.00131901	up	S-adenosyl-L-methionine-dependent methyltransferases superfamily protein	IPR004159 (Putative S-adenosyl-L-methionine-dependent methyltransferase), IPR029063 (S-adenosyl-L-methionine-dependent methyltransferase)	GO:0000139 (Golgi membrane), GO:0005768 (endosome), GO:0005802 (trans-Golgi network), GO:0008168 (methyltransferase activity), GO:0016021 (integral component of membrane), GO:0032259 (methylation)
CmoCh01G005520	35.4996	3.13298	7.87e-05	down	Unknown protein
CmoCh01G005960	157.584	-1.3206	0.0304348	up	Myb-like DNA-binding domain containing protein, expressed	IPR009057 (Homeodomain-like), IPR010369 (Protein of unknown function DUF966)	GO:0000785 (chromatin), GO:0003677 (DNA binding), GO:0003682 (chromatin binding)
CmoCh01G006170	175.287	1.07234	0.0180215	down	Transmembrane protein, putative
CmoCh01G006340	2.64739	-5.14109	0.0379371	up	Expansin-A4-like protein	IPR007118 (Expansin/Lol pI)	GO:0005576 (extracellular region), GO:0005618 (cell wall), GO:0009664 (plant-type cell wall organization), GO:0016020 (membrane)
CmoCh01G006360	24.1195	1.6985	0.0416141	down	PGR5-like protein 1B, chloroplastic
CmoCh01G006600	52.1503	-1.28718	0.0250298	up	IMP dehydrogenase/GMP reductase, putative
CmoCh01G007400	6.47258	4.08146	0.0159754	down	Wound-induced protein 1-like protein	IPR009798 (Wound-induced protein, Wun1)
CmoCh01G007450	9.07132	2.63536	0.0408921	down	Chloroplast inner envelope family protein		GO:0004601 (peroxidase activity), GO:0006804 (peroxidase reaction), GO:0006979 (response to oxidative stress), GO:0009658 (chloroplast organization), GO:0016021 (integral component of membrane), GO:0020037 (heme binding), GO:0031897 (Tic complex), GO:0045037 (protein import into chloroplast stroma), GO:0046872 (metal ion binding), GO:0055114 (oxidation-reduction process)
CmoCh01G007560	205.899	-1.10311	0.0153595	up	Unknown protein
CmoCh01G007840	3.33056	4.95954	0.0267218	down	CASP-like protein	IPR006702 (Domain of unknown function DUF588)
CmoCh01G007880	4.62316	5.43727	0.00870343	down	DNA polymerase epsilon subunit 2	IPR002129 (Pyridoxal phosphate-dependent decarboxylase), IPR007185 (DNA polymerase alpha/epsilon, subunit B), IPR015424 (Pyridoxal phosphate-dependent transferase), IPR024639 (DNA polymerase epsilon subunit B, N-terminal)	GO:0003677 (DNA binding), GO:0003887 (DNA-directed DNA polymerase activity), GO:0004351 (glutamate decarboxylase activity), GO:0006261 (DNA-dependent DNA replication), GO:0006522 (alanine metabolic process), GO:0006531 (aspartate metabolic process), GO:0006536 (glutamate metabolic process), GO:0008622 (epsilon DNA polymerase complex), GO:0019482 (beta-alanine metabolic process), GO:0019530 (tauri…
CmoCh01G008510	60.5678	1.22857	0.0321564	down	Flavin-binding monooxygenase family protein	IPR020946 (Flavin monooxygenase-like)	GO:0004499 (N,N-dimethylaniline monooxygenase activity), GO:0050660 (flavin adenine dinucleotide binding), GO:0050661 (NADP binding), GO:0055114 (oxidation-reduction process)
CmoCh01G008850	13.4226	-3.00799	0.00621753	up	DNA-directed RNA polymerase subunit beta
CmoCh01G009210	27.9387	2.3042	0.0363015	down	Gibberellin receptor 1c	IPR029058 (Alpha/Beta hydrolase fold)	GO:0008152 (metabolic process), GO:0016787 (hydrolase activity)
CmoCh01G010350	9.79161	-5.17767	0.00152824	up	Alcohol dehydrogenase	IPR002085 (Alcohol dehydrogenase superfamily, zinc-type), IPR011032 (GroES (chaperonin 10)-like), IPR013149 (Alcohol dehydrogenase, C-terminal), IPR016040 (NAD(P)-binding domain)	GO:0004022 (alcohol dehydrogenase (NAD) activity), GO:0008270 (zinc ion binding), GO:0051903 (S-(hydroxymethyl)glutathione dehydrogenase activity), GO:0055114 (oxidation-reduction process)
CmoCh01G010500	2.86668	4.74714	0.0459581	down	Fructose-1,6-bisphosphatase class 1	IPR000146 (Fructose-1,6-bisphosphatase class 1/Sedoheputulose-1,7-bisphosphatase)	GO:0005634 (nucleus), GO:0005829 (cytosol), GO:0005983 (starch catabolic process), GO:0005986 (sucrose biosynthetic process), GO:0006000 (fructose metabolic process), GO:0006013 (mannose metabolic process), GO:0006094 (gluconeogenesis), GO:0006096 (glycolytic process), GO:0006098 (pentose-phosphate shunt), GO:0009737 (response to abscisic acid), GO:0009750 (response to fructose), GO:0015976 (carb…
CmoCh01G010510	79.88	2.25599	0.00671587	down	Trihelix transcription factor GT-2-like protein	IPR009057 (Homeodomain-like)	GO:0000785 (chromatin), GO:0003677 (DNA binding), GO:0003682 (chromatin binding)
CmoCh01G010650	11.571	2.98447	0.0277669	down	Transmembrane protein, putative
CmoCh01G010700	6.97032	-5.55791	0.00171606	up	Unknown protein
CmoCh01G011120	89.5047	3.34346	5.79e-07	down	Unknown protein
CmoCh01G011590	5.11773	3.72047	0.04319	down	Methyl transferase	IPR005299 (SAM dependent carboxyl methyltransferase), IPR029063 (S-adenosyl-L-methionine-dependent methyltransferase)	GO:0000287 (magnesium ion binding), GO:0009944 (polarity specification of adaxial/abaxial axis), GO:0010252 (auxin homeostasis), GO:0010413 (glucuronoxylan metabolic process), GO:0030795 (jasmonate O-methyltransferase activity), GO:0032259 (methylation), GO:0042802 (identical protein binding), GO:0045492 (xylan biosynthetic process), GO:0051749 (indole acetic acid carboxyl methyltransferase activ…
CmoCh01G012140	7.69725	-3.79843	0.039669	up	GRAS family transcription factor	IPR005202 (Transcription factor GRAS)	GO:0006355 (regulation of transcription, DNA-templated)
CmoCh01G012150	11.7526	2.71305	0.0208946	down	Organic cation transporter, putative	IPR005828 (General substrate transporter), IPR020846 (Major facilitator superfamily domain)	GO:0000166 (nucleotide binding), GO:0005774 (vacuolar membrane), GO:0006811 (ion transport), GO:0016021 (integral component of membrane), GO:0022857 (transmembrane transporter activity), GO:0032787 (monocarboxylic acid metabolic process), GO:0044238 (primary metabolic process), GO:0044248 (cellular catabolic process), GO:0044712 (single-organism catabolic process), GO:0055085 (transmembrane trans…
CmoCh01G012540	4.59772	5.42632	0.00705138	down	CBS domain-containing protein	IPR000644 (CBS domain)
CmoCh01G012640	4.61613	5.42927	0.0184307	down	Dynamin-related protein 1C, putative, expressed	IPR001401 (Dynamin, GTPase domain), IPR022812 (Dynamin superfamily), IPR027417 (P-loop containing nucleoside triphosphate hydrolase)	GO:0000280 (nuclear division), GO:0000911 (cytokinesis by cell plate formation), GO:0003924 (GTPase activity), GO:0005525 (GTP binding), GO:0005874 (microtubule), GO:0006184 (obsolete GTP catabolic process), GO:0006270 (DNA replication initiation), GO:0006275 (regulation of DNA replication), GO:0006306 (DNA methylation), GO:0006346 (methylation-dependent chromatin silencing), GO:0007000 (nucleolu…
CmoCh01G012650	61.2168	2.52231	0.000921137	down	VQ motif protein	IPR008889 (VQ)
CmoCh01G013010	8.6773	3.86008	0.0215178	down	(Phosphoenolpyruvate carboxylase, putative) (1.3.1.74)	IPR021135 (Phosphoenolpyruvate carboxylase)	GO:0005737 (cytoplasm), GO:0006094 (gluconeogenesis), GO:0006099 (tricarboxylic acid cycle), GO:0008964 (phosphoenolpyruvate carboxylase activity), GO:0015979 (photosynthesis), GO:0019643 (reductive tricarboxylic acid cycle), GO:0032440 (2-alkenal reductase [NAD(P)] activity)
CmoCh01G013100	14.8408	-3.34264	0.0017901	up	Plant protein of unknown function (DUF641)	IPR006943 (Domain of unknown function DUF641, plant)
CmoCh01G013150	3.20463	-5.35518	0.042288	up	Photosystem I reaction center subunit VI, chloroplastic
CmoCh01G013330	32.8724	1.79381	0.0199581	down	Cytochrome P450 family 72 protein	IPR001128 (Cytochrome P450)	GO:0005506 (iron ion binding), GO:0016491 (oxidoreductase activity), GO:0020037 (heme binding), GO:0055114 (oxidation-reduction process)
CmoCh01G013340	4.15633	-5.75778	0.00891133	up	Hydroxyacylglutathione hydrolase 3	IPR001279 (Beta-lactamase-like)	GO:0004416 (hydroxyacylglutathione hydrolase activity), GO:0005739 (mitochondrion), GO:0006090 (pyruvate metabolic process), GO:0006790 (sulfur compound metabolic process), GO:0009651 (response to salt stress), GO:0009793 (embryo development ending in seed dormancy), GO:0009960 (endosperm development), GO:0019243 (methylglyoxal catabolic process to D-lactate), GO:0046872 (metal ion binding), GO:0…
CmoCh01G013450	57.5071	-1.62851	0.0059483	up	UDP-glycosyltransferase	IPR002213 (UDP-glucuronosyl/UDP-glucosyltransferase)	GO:0008152 (metabolic process), GO:0016740 (transferase activity)
CmoCh01G013720	11.0137	3.05503	0.0366177	down	4-hydroxyphenylpyruvate dioxygenase	IPR005956 (4-hydroxyphenylpyruvate dioxygenase), IPR029068 (Glyoxalase/Bleomycin resistance protein/Dihydroxybiphenyl dioxygenase)	GO:0003868 (4-hydroxyphenylpyruvate dioxygenase activity), GO:0006558 (L-phenylalanine metabolic process), GO:0006570 (tyrosine metabolic process), GO:0046872 (metal ion binding), GO:0055114 (oxidation-reduction process)
CmoCh01G013740	5.81674	-4.41069	0.0163389	up	MYB transcription factor-like	IPR009057 (Homeodomain-like)	GO:0000785 (chromatin), GO:0003677 (DNA binding), GO:0003682 (chromatin binding)
CmoCh01G013770	76.3043	-1.34101	0.025316	up	AAA domain protein	IPR027417 (P-loop containing nucleoside triphosphate hydrolase)
CmoCh01G014080	401.845	-2.2911	0.000123202	up	Protein LSM14 like B	IPR010920 (Like-Sm (LSM) domain), IPR025761 (FFD box), IPR025762 (DFDF domain)
CmoCh01G014390	177.656	-1.34876	0.00685176	up	RING/U-box superfamily protein, putative	IPR013083 (Zinc finger, RING/FYVE/PHD-type)	GO:0005515 (protein binding), GO:0008270 (zinc ion binding)
CmoCh01G014700	387.089	-1.73774	0.0122457	up	Sulfate transporter 1.3	IPR001902 (Sulphate anion transporter), IPR030402 (Sulfate transporter N-terminal domain with GLY motif)	GO:0005886 (plasma membrane), GO:0008271 (secondary active sulfate transmembrane transporter activity), GO:0016021 (integral component of membrane), GO:1902358 (sulfate transmembrane transport)
CmoCh01G014710	42.2046	-2.87445	0.00927739	up	TPR repeat thioredoxin TTL1-like protein	IPR011990 (Tetratricopeptide-like helical domain), IPR012336 (Thioredoxin-like fold)	GO:0005515 (protein binding), GO:0009987 (cellular process)
CmoCh01G015130	3.58076	-5.55204	0.0160493	up	Transcription factor bHLH	IPR011598 (Myc-type, basic helix-loop-helix (bHLH) domain)	GO:0046983 (protein dimerization activity)
CmoCh01G015220	11.9753	2.85905	0.0378395	down	MADS-box transcription factor 27	IPR002100 (Transcription factor, MADS-box)	GO:0003677 (DNA binding), GO:0003700 (sequence-specific DNA binding transcription factor activity), GO:0005634 (nucleus), GO:0005667 (transcription factor complex), GO:0006355 (regulation of transcription, DNA-templated), GO:0045449 (regulation of transcription, DNA-templated), GO:0046983 (protein dimerization activity)
CmoCh01G015500	4.86079	5.50358	0.00786457	down	Exosome complex exonuclease RRP41
CmoCh01G015650	8.84165	5.30675	0.00147712	down	Protein FAR1-RELATED SEQUENCE 6	IPR004330 (FAR1 DNA binding domain), IPR007527 (Zinc finger, SWIM-type), IPR018289 (MULE transposase domain)	GO:0008270 (zinc ion binding)
CmoCh01G015660	8.25653	-4.93715	0.00888925	up	Ubiquitin carboxyl-terminal hydrolase 13	IPR008974 (TRAF-like), IPR029448 (Fanconi anaemia protein FANCD2)	GO:0005515 (protein binding), GO:0006281 (DNA repair), GO:0009058 (biosynthetic process), GO:0016597 (amino acid binding), GO:0016787 (hydrolase activity), GO:0030170 (pyridoxal phosphate binding)
CmoCh01G015670	37.1403	-3.83421	1.49e-07	up	ACT domain-containing protein	IPR002912 (ACT domain)	GO:0006281 (DNA repair), GO:0009058 (biosynthetic process), GO:0016597 (amino acid binding), GO:0016740 (transferase activity), GO:0030170 (pyridoxal phosphate binding)
CmoCh01G015740	11.6733	3.22652	0.00994148	down	TIFY domain protein 8 isoform 1
CmoCh01G016260	54.1326	-1.88871	0.0213668	up	cyclic nucleotide-gated channel 14	IPR005821 (Ion transport domain), IPR014710 (RmlC-like jelly roll fold)	GO:0005249 (voltage-gated potassium channel activity), GO:0005516 (calmodulin binding), GO:0008076 (voltage-gated potassium channel complex), GO:0009744 (response to sucrose), GO:0009749 (response to glucose), GO:0009750 (response to fructose), GO:0030552 (cAMP binding), GO:0030553 (cGMP binding), GO:0071805 (potassium ion transmembrane transport)
CmoCh01G016480	2372.83	-1.84926	1.48e-06	up	Myb-like DNA-binding domain containing protein, expressed	IPR009057 (Homeodomain-like)	GO:0000785 (chromatin), GO:0003677 (DNA binding), GO:0003682 (chromatin binding)
CmoCh01G017080	15.8414	2.34147	0.0398841	down	WD40-repeat containing protein	IPR015943 (WD40/YVTN repeat-like-containing domain), IPR020472 (G-protein beta WD-40 repeat)	GO:0005515 (protein binding), GO:0007126 (meiotic nuclear division), GO:0010467 (gene expression), GO:0016070 (RNA metabolic process), GO:1902589 (single-organism organelle organization), GO:1903046 (meiotic cell cycle process)
CmoCh01G017130	3.28672	4.94125	0.0274982	down	Eukaryotic translation initiation factor 5A-2	IPR001884 (Translation elongation factor IF5A)	GO:0003743 (translation initiation factor activity), GO:0003746 (translation elongation factor activity), GO:0005840 (ribosome), GO:0006446 (regulation of translational initiation), GO:0006452 (translational frameshifting), GO:0043022 (ribosome binding), GO:0045901 (positive regulation of translational elongation), GO:0045905 (positive regulation of translational termination)
CmoCh01G017340	4.80819	-4.14163	0.0274294	up	Signal transduction histidine kinase, hybrid-type, ethylene sensor	IPR003594 (Histidine kinase-like ATPase, C-terminal domain), IPR004358 (Signal transduction histidine kinase-related protein, C-terminal), IPR005467 (Signal transduction histidine kinase, core), IPR009082 (Signal transduction histidine kinase, homodimeric domain), IPR011006 (CheY-like superfamily)	GO:0000155 (phosphorelay sensor kinase activity), GO:0000156 (phosphorelay response regulator activity), GO:0005524 (ATP binding), GO:0005773 (vacuole), GO:0005886 (plasma membrane), GO:0006355 (regulation of transcription, DNA-templated), GO:0006952 (defense response), GO:0009365 (protein histidine kinase complex), GO:0009736 (cytokinin-activated signaling pathway), GO:0009788 (negative regulati…
CmoCh01G017440	3.79148	-4.68409	0.0408106	up	(Ethylene-responsive element binding protein 2) (Ethylene-responsive transcription factor 7)	IPR016177 (DNA-binding domain)	GO:0003677 (DNA binding), GO:0003700 (sequence-specific DNA binding transcription factor activity), GO:0005634 (nucleus), GO:0005667 (transcription factor complex), GO:0006355 (regulation of transcription, DNA-templated), GO:0009873 (ethylene-activated signaling pathway), GO:0010200 (response to chitin), GO:0045449 (regulation of transcription, DNA-templated)
CmoCh01G017490	6.99675	-3.99065	0.0192185	up	DUF1677 family protein	IPR012876 (Protein of unknown function DUF1677, plant)
CmoCh01G017920	21.4699	-2.50665	0.00783574	up	RNA-binding family protein isoform 4
CmoCh01G018010	1008.14	-2.70697	5.17e-07	up	NB-ARC domain containing protein, expressed
CmoCh01G018020	3.46407	-5.50563	0.0286236	up	RWP-RK domain protein	IPR003035 (RWP-RK domain)
CmoCh01G018220	344.337	-3.49592	5.95e-11	up	Unknown protein
CmoCh01G018450	18.6656	-2.71735	0.00217358	up	Cyclin d, putative	IPR013763 (Cyclin-like)	GO:0005634 (nucleus)
CmoCh01G018490	5.43776	-4.13156	0.0253042	up	Nucleic acid binding protein	IPR012677 (Nucleotide-binding alpha-beta plait domain)	GO:0000166 (nucleotide binding), GO:0003676 (nucleic acid binding)
CmoCh01G018650	101.456	-1.77595	0.00584433	up	Unknown protein
CmoCh01G018660	59.6135	-2.08072	0.00418431	up	Myb domain protein 73, putative	IPR009057 (Homeodomain-like)	GO:0000785 (chromatin), GO:0003677 (DNA binding), GO:0003682 (chromatin binding)
CmoCh01G018670	31.7798	2.29747	0.00580692	down	Domain of Uncharacterized protein function (DUF303)	IPR013830 (SGNH hydrolase-type esterase domain)
CmoCh01G018680	13.0481	3.5898	0.0112714	down	(L-asparaginase, putative) (3.5.1.1)	IPR000246 (Peptidase T2, asparaginase 2), IPR029055 (Nucleophile aminohydrolases, N-terminal)	GO:0004067 (asparaginase activity), GO:0006508 (proteolysis), GO:0006522 (alanine metabolic process), GO:0006528 (asparagine metabolic process), GO:0006531 (aspartate metabolic process), GO:0008798 (beta-aspartyl-peptidase activity)
CmoCh01G018740	2399.18	1.57112	2.42e-05	down	Unknown protein
CmoCh01G018760	63.2984	-1.27063	0.0477125	up	WRKY transcription factor 2	IPR003657 (DNA-binding WRKY), IPR018872 (Zn-cluster domain)	GO:0003700 (sequence-specific DNA binding transcription factor activity), GO:0005667 (transcription factor complex), GO:0006355 (regulation of transcription, DNA-templated), GO:0006950 (response to stress), GO:0043565 (sequence-specific DNA binding), GO:0045449 (regulation of transcription, DNA-templated)
CmoCh01G018770	36.3673	-2.2494	0.00480174	up	Leucine-rich repeat receptor-like protein kinase family protein	IPR001611 (Leucine-rich repeat)	GO:0005515 (protein binding), GO:0005576 (extracellular region), GO:0016301 (kinase activity), GO:0016310 (phosphorylation)
CmoCh01G018830	1045.75	1.50068	0.00315449	down	HXXXD-type acyl-transferase family protein	IPR003480 (Transferase), IPR023213 (Chloramphenicol acetyltransferase-like domain)	GO:0016740 (transferase activity)
CmoCh01G019720	3.58443	5.06392	0.0269311	down	Receptor protein kinase-like protein	IPR001611 (Leucine-rich repeat), IPR003591 (Leucine-rich repeat, typical subtype), IPR011009 (Protein kinase-like domain), IPR013320 (Concanavalin A-like lectin/glucanase domain)	GO:0004672 (protein kinase activity), GO:0005515 (protein binding), GO:0005524 (ATP binding), GO:0006468 (protein phosphorylation), GO:0016020 (membrane)
CmoCh01G019770	382.857	-3.57781	8.61e-10	up	Unknown protein
CmoCh01G019870	5.80768	-6.22724	0.0121755	up	Chloroplast 50S ribosomal protein L31	IPR002150 (Ribosomal protein L31)	GO:0003735 (structural constituent of ribosome), GO:0005840 (ribosome), GO:0006098 (pentose-phosphate shunt), GO:0006364 (rRNA processing), GO:0006412 (translation), GO:0009570 (chloroplast stroma), GO:0009773 (photosynthetic electron transport in photosystem I), GO:0009902 (chloroplast relocation), GO:0009941 (chloroplast envelope), GO:0010027 (thylakoid membrane organization), GO:0010207 (photo…
CmoCh01G019880	3.78542	-5.6005	0.0240662	up	Jasmonic acid carboxyl methyltransferase	IPR005299 (SAM dependent carboxyl methyltransferase), IPR029063 (S-adenosyl-L-methionine-dependent methyltransferase)	GO:0006633 (fatty acid biosynthetic process), GO:0006950 (response to stress), GO:0008168 (methyltransferase activity), GO:0009628 (response to abiotic stimulus), GO:0009694 (jasmonic acid metabolic process), GO:0009753 (response to jasmonic acid), GO:0009755 (hormone-mediated signaling pathway), GO:0044424 (intracellular part), GO:0071229 (cellular response to acid chemical), GO:1901701 (cellula…
CmoCh01G020170	5.72939	3.89573	0.0253798	down	Auxin response factor	IPR003311 (AUX/IAA protein), IPR010525 (Auxin response factor), IPR015300 (DNA-binding pseudobarrel domain)	GO:0003677 (DNA binding), GO:0005634 (nucleus), GO:0006342 (chromatin silencing), GO:0009725 (response to hormone), GO:0009790 (embryo development), GO:0009798 (axis specification), GO:0009886 (post-embryonic morphogenesis), GO:0009887 (organ morphogenesis), GO:0009908 (flower development), GO:0010016 (shoot system morphogenesis), GO:0010051 (xylem and phloem pattern formation), GO:0016569 (coval…
CmoCh01G020350	46.5105	1.35763	0.0263679	down	Unknown protein
CmoCh01G020360	20.1645	-2.41667	0.0178752	up	Pathogenesis-related thaumatin superfamily protein	IPR001938 (Thaumatin)
CmoCh01G020490	449.894	1.05907	0.0264083	down	LYR motif-containing 2	IPR008011 (Complex 1 LYR protein)
CmoCh01G020500	120.217	-1.34424	0.0204422	up	Pentatricopeptide repeat-containing protein, putative	IPR002885 (Pentatricopeptide repeat), IPR011990 (Tetratricopeptide-like helical domain)	GO:0005515 (protein binding), GO:0005739 (mitochondrion)
CmoCh01G020540	132.824	-1.39958	0.0220952	up	High mobility group family	IPR001606 (ARID DNA-binding domain), IPR009071 (High mobility group box domain)	GO:0003677 (DNA binding), GO:0005634 (nucleus), GO:0006351 (transcription, DNA-templated), GO:0006952 (defense response), GO:0007165 (signal transduction), GO:0031323 (regulation of cellular metabolic process), GO:0060255 (regulation of macromolecule metabolic process), GO:0080090 (regulation of primary metabolic process)
CmoCh01G020640	49.8187	-3.30594	0.000605369	up	Arabidopsis protein of unknown function (DUF241)	IPR004320 (Protein of unknown function DUF241, plant)
CmoCh02G000430	25.7865	-1.474	0.0490532	up	Protodermal factor 1.3, putative		GO:0005576 (extracellular region), GO:0010075 (regulation of meristem growth)
CmoCh02G000750	15.666	-2.4628	0.00892168	up	Mitochondrial group i intron splicing factor ccm1
CmoCh02G000780	67.3883	1.98663	0.0090685	down	Unknown protein	IPR005162 (Retrotransposon gag domain)
CmoCh02G000830	22.7286	3.85021	0.00134043	down	Unknown protein
CmoCh02G000990	29.2504	-1.81185	0.015492	up	Mannan endo-1,4-beta-mannosidase 2	IPR017853 (Glycoside hydrolase superfamily)	GO:0005576 (extracellular region), GO:0006000 (fructose metabolic process), GO:0006013 (mannose metabolic process), GO:0006080 (substituted mannan metabolic process), GO:0016985 (mannan endo-1,4-beta-mannosidase activity)
CmoCh02G001020	18.0129	1.94626	0.0413045	down	Phospho-N-acetylmuramoyl-pentapeptide-transferase, putative
CmoCh02G001330	355.003	2.13151	5.31e-05	down	Unknown protein
CmoCh02G001490	6.95271	4.19306	0.010325	down	At4g21310p-like protein
CmoCh02G001680	89.2983	3.90573	3.57e-08	down	Unknown protein
CmoCh02G001730	6.53159	-5.39892	0.0107201	up	High mobility group B protein 1	IPR009071 (High mobility group box domain)	GO:0003677 (DNA binding), GO:0043229 (intracellular organelle)
CmoCh02G001830	29.1326	3.14773	0.000990012	down	Unknown protein
CmoCh02G001910	118.294	-1.06209	0.0318078	up	Structural constituent of rib	IPR005996 (Ribosomal protein L30, bacterial-type), IPR013128 (Peptidase C1A), IPR016082 (Ribosomal protein L30, ferredoxin-like fold domain), IPR025660 (Cysteine peptidase, histidine active site)	GO:0003735 (structural constituent of ribosome), GO:0006354 (DNA-templated transcription, elongation), GO:0006412 (translation), GO:0006508 (proteolysis), GO:0008234 (cysteine-type peptidase activity), GO:0015934 (large ribosomal subunit), GO:0042254 (ribosome biogenesis)
CmoCh02G001930	64.4344	-1.09651	0.0497723	up	Unknown protein
CmoCh02G002750	90.5753	1.52261	0.0064616	down	Alanine--tRNA ligase	IPR002318 (Alanine-tRNA ligase, class IIc), IPR009000 (Translation protein, beta-barrel domain), IPR011009 (Protein kinase-like domain)	GO:0000049 (tRNA binding), GO:0004672 (protein kinase activity), GO:0004813 (alanine-tRNA ligase activity), GO:0005524 (ATP binding), GO:0005739 (mitochondrion), GO:0006468 (protein phosphorylation), GO:0006522 (alanine metabolic process), GO:0006531 (aspartate metabolic process), GO:0008270 (zinc ion binding), GO:0009570 (chloroplast stroma), GO:0009793 (embryo development ending in seed dormanc…
CmoCh02G002760	31.01	1.70196	0.0188449	down	Cytokinin riboside 5'-monophosphate phosphoribohydrolase	IPR005269 (Cytokinin riboside 5'-monophosphate phosphoribohydrolase LOG)	GO:0005634 (nucleus), GO:0005829 (cytosol), GO:0009691 (cytokinin biosynthetic process), GO:0016799 (hydrolase activity, hydrolyzing N-glycosyl compounds), GO:0016829 (lyase activity)
CmoCh02G002880	23.3685	3.49116	0.00085845	down	Phosphoglycerate mutase family protein	IPR029033 (Histidine phosphatase superfamily)	GO:0005829 (cytosol)
CmoCh02G002950	5.212	4.55793	0.0154428	down	Phosphate-responsive 1 family protein	IPR006766 (Phosphate-induced protein 1)	GO:0005615 (extracellular space), GO:0048046 (apoplast)
CmoCh02G002990	45.7582	-1.60423	0.0325692	up	(BnaA07g36250D protein) (BnaC03g47620D protein)
CmoCh02G003100	4.1084	5.26319	0.0115887	down	Transmembrane 9 superfamily member 4	IPR004240 (Nonaspanin (TM9SF))	GO:0005768 (endosome), GO:0005774 (vacuolar membrane), GO:0005802 (trans-Golgi network), GO:0009506 (plasmodesma), GO:0016021 (integral component of membrane)
CmoCh02G003380	3.71607	-4.5995	0.0313171	up	SAUR-like auxin-responsive protein family	IPR003676 (Auxin-induced protein, ARG7)
CmoCh02G003920	155.925	-1.58019	0.00894644	up	Transmembrane protein, putative	IPR025520 (Domain of unknown function DUF4408)
CmoCh02G004000	15.6261	4.6863	0.000721414	down	Transcription factor	IPR011598 (Myc-type, basic helix-loop-helix (bHLH) domain)	GO:0046983 (protein dimerization activity)
CmoCh02G004250	45.5797	-2.41973	0.000220675	up	PPPDE thiol peptidase family protein, putative	IPR008580 (PPPDE putative peptidase domain)
CmoCh02G004280	10.826	-3.26116	0.0407979	up	Guanine nucleotide-binding protein alpha-1 subunit	IPR001019 (Guanine nucleotide binding protein (G-protein), alpha subunit), IPR027417 (P-loop containing nucleoside triphosphate hydrolase)	GO:0001101 (response to acid chemical), GO:0003924 (GTPase activity), GO:0004871 (signal transducer activity), GO:0006952 (defense response), GO:0007186 (G-protein coupled receptor signaling pathway), GO:0009725 (response to hormone), GO:0009743 (response to carbohydrate), GO:0019001 (guanyl nucleotide binding), GO:0031683 (G-protein beta/gamma-subunit complex binding), GO:0043167 (ion binding)
CmoCh02G004450	3277.31	1.34334	0.0280759	down	Unknown protein
CmoCh02G004530	138.499	-2.03215	0.000342638	up	Carboxylesterase 1	IPR029058 (Alpha/Beta hydrolase fold)	GO:0008152 (metabolic process), GO:0016787 (hydrolase activity)
CmoCh02G004620	49.5045	-3.70812	1.05e-05	up	Inositol-tetrakisphosphate 1-kinase (2.7.1.134)	IPR008656 (Inositol-tetrakisphosphate 1-kinase)	GO:0000287 (magnesium ion binding), GO:0005524 (ATP binding), GO:0005622 (intracellular), GO:0016301 (kinase activity), GO:0032957 (inositol trisphosphate metabolic process), GO:0047325 (inositol tetrakisphosphate 1-kinase activity)
CmoCh02G004810	23.5775	2.37124	0.0457702	down	Cytochrome P450 family protein	IPR001128 (Cytochrome P450)	GO:0005506 (iron ion binding), GO:0020037 (heme binding), GO:0055114 (oxidation-reduction process)
CmoCh02G004920	174.745	1.11371	0.0176815	down	Unknown protein
CmoCh02G005050	2.83203	4.72743	0.0450962	down	Unknown protein
CmoCh02G005580	4.26537	5.31897	0.0101126	down	Zeaxanthin epoxidase, chloroplastic (1.14.13.90)	IPR008984 (SMAD/FHA domain), IPR017079 (Zeaxanthin epoxidase)	GO:0005515 (protein binding), GO:0009408 (response to heat), GO:0009414 (response to water deprivation), GO:0009535 (chloroplast thylakoid membrane), GO:0009540 (zeaxanthin epoxidase [overall] activity), GO:0009688 (abscisic acid biosynthetic process), GO:0010182 (sugar mediated signaling pathway), GO:0010264 (myo-inositol hexakisphosphate biosynthetic process), GO:0016123 (xanthophyll biosynthet…
CmoCh02G006260	27.7311	-1.7749	0.0171946	up	MKS1-like protein	IPR008889 (VQ)
CmoCh02G006330	5.11462	-3.62998	0.041243	up	Cation/hydrogen exchanger, putative	IPR030153 (Cation/H(+) exchanger, plant)	GO:0005451 (monovalent cation:proton antiporter activity), GO:0006813 (potassium ion transport), GO:0006814 (sodium ion transport), GO:0006885 (regulation of pH), GO:0009827 (plant-type cell wall modification), GO:0009860 (pollen tube growth), GO:0016021 (integral component of membrane), GO:1902600 (hydrogen ion transmembrane transport)
CmoCh02G007410	3.04205	4.82904	0.0361667	down	Ring finger protein, putative	IPR013083 (Zinc finger, RING/FYVE/PHD-type)	GO:0005515 (protein binding), GO:0008270 (zinc ion binding), GO:0016021 (integral component of membrane), GO:0016567 (protein ubiquitination)
CmoCh02G007460	100.659	1.84704	0.00227734	down	Zinc finger CCCH domain-containing protein 66	IPR000571 (Zinc finger, CCCH-type), IPR020683 (Ankyrin repeat-containing domain)	GO:0005515 (protein binding), GO:0044765 (single-organism transport), GO:0046872 (metal ion binding)
CmoCh02G007620	203.022	1.48505	0.000739456	down	Unknown protein
CmoCh02G008090	281.435	1.8046	0.000765238	down	Unknown protein
CmoCh02G008450	64.7329	1.8211	0.0398093	down	Unknown protein
CmoCh02G008910	108.404	-2.34131	3.15e-05	up	23S rRNA (uracil(747)-C(5))-methyltransferase RlmC	IPR000571 (Zinc finger, CCCH-type), IPR010280 ((Uracil-5)-methyltransferase family), IPR011016 (Zinc finger, RING-CH-type), IPR012677 (Nucleotide-binding alpha-beta plait domain), IPR013083 (Zinc finger, RING/FYVE/PHD-type), IPR029063 (S-adenosyl-L-methionine-dependent methyltransferase), IPR030390 (RNA methyltransferase TrmA, active site)	GO:0000166 (nucleotide binding), GO:0003676 (nucleic acid binding), GO:0006396 (RNA processing), GO:0008173 (RNA methyltransferase activity), GO:0008270 (zinc ion binding), GO:0009451 (RNA modification), GO:0032259 (methylation), GO:0044699 (single-organism process)
CmoCh02G008950	4.70427	4.40712	0.0212546	down	Double-stranded RNA-binding protein 2	IPR014720 (Double-stranded RNA-binding domain)	GO:0003723 (RNA binding), GO:0035194 (posttranscriptional gene silencing by RNA), GO:0070918 (production of small RNA involved in gene silencing by RNA)
CmoCh02G009180	7.77369	3.23838	0.0244772	down	Trehalase (3.2.1.28) (Alpha-trehalose glucohydrolase)	IPR001661 (Glycoside hydrolase, family 37)	GO:0004555 (alpha,alpha-trehalase activity), GO:0005886 (plasma membrane), GO:0005982 (starch metabolic process), GO:0005985 (sucrose metabolic process), GO:0005993 (trehalose catabolic process), GO:0006950 (response to stress), GO:0016021 (integral component of membrane)
CmoCh02G009230	9.25773	3.0828	0.0354162	down	Heat shock 70 kDa protein	IPR013126 (Heat shock protein 70 family), IPR029047 (Heat shock protein 70kD, peptide-binding domain), IPR029048 (Heat shock protein 70kD, C-terminal domain)	GO:0005524 (ATP binding), GO:0005783 (endoplasmic reticulum), GO:0032440 (2-alkenal reductase [NAD(P)] activity), GO:0055114 (oxidation-reduction process)
CmoCh02G009600	42.1913	2.03853	0.0103819	down	(Cation efflux protein/zinc transporter) (Zinc ion transmembrane transporter)	IPR002524 (Cation efflux protein), IPR027469 (Cation efflux protein transmembrane domain)	GO:0006826 (iron ion transport), GO:0008324 (cation transmembrane transporter activity), GO:0009705 (plant-type vacuole membrane), GO:0010106 (cellular response to iron ion starvation), GO:0010167 (response to nitrate), GO:0010299 (detoxification of cobalt ion), GO:0010312 (detoxification of zinc ion), GO:0015706 (nitrate transport), GO:0016021 (integral component of membrane), GO:0098655 (cation…
CmoCh02G010480	7.03382	3.67732	0.0230994	down	SNARE-interacting KEULE-like protein	IPR001619 (Sec1-like protein), IPR027482 (Sec1-like, domain 2)	GO:0006904 (vesicle docking involved in exocytosis)
CmoCh02G010920	588.624	-1.16953	0.0142223	up	Transmembrane protein, putative
CmoCh02G011060	361.873	1.29251	0.0108043	down	Unknown protein
CmoCh02G011490	3.61907	5.07923	0.0198826	down	IQ-domain 21	IPR000048 (IQ motif, EF-hand binding site), IPR025064 (Domain of unknown function DUF4005)	GO:0005515 (protein binding)
CmoCh02G011670	380.712	1.09676	0.0152957	down	Unknown protein
CmoCh02G011720	3.86373	5.17413	0.0150822	down	Rab GTPase-activating protein 1-like	IPR000195 (Rab-GTPase-TBC domain)	GO:0005097 (GTPase activator activity), GO:0032851 (positive regulation of GTPase activity)
CmoCh02G011880	6.07095	3.97904	0.0451678	down	(L-ascorbate oxidase like) (1.10.3.3)	IPR008972 (Cupredoxin)	GO:0005507 (copper ion binding), GO:0006118 (electron transport), GO:0008447 (L-ascorbate oxidase activity), GO:0019852 (L-ascorbic acid metabolic process), GO:0055114 (oxidation-reduction process)
CmoCh02G012200	10.7064	-3.11882	0.0106813	up	BZIP transcription factor	IPR006867 (Domain of unknown function DUF632), IPR006868 (Domain of unknown function DUF630)	GO:0005622 (intracellular), GO:0044238 (primary metabolic process), GO:0044260 (cellular macromolecule metabolic process), GO:0044710 (single-organism metabolic process), GO:0044763 (single-organism cellular process)
CmoCh02G012380	94.3891	3.37204	6.54e-10	down	Serine/threonine-protein phosphatase (3.1.3.16)	IPR029052 (Metallo-dependent phosphatase-like)	GO:0004721 (phosphoprotein phosphatase activity), GO:0006470 (protein dephosphorylation)
CmoCh02G012720	384.119	2.14435	9.51e-06	down	Unknown protein
CmoCh02G012870	6.86502	4.17449	0.0112155	down	2-oxoglutarate/malate translocator, chloroplastic	IPR001898 (Sodium/sulphate symporter)	GO:0005739 (mitochondrion), GO:0006814 (sodium ion transport), GO:0006833 (water transport), GO:0009534 (chloroplast thylakoid), GO:0009624 (response to nematode), GO:0009651 (response to salt stress), GO:0009706 (chloroplast inner membrane), GO:0009750 (response to fructose), GO:0009832 (plant-type cell wall biogenesis), GO:0015131 (oxaloacetate transmembrane transporter activity), GO:0015139 (a…
CmoCh02G013040	1268.58	-1.28526	0.00281232	up	DnaJ homolog subfamily C member 7	IPR001623 (DnaJ domain), IPR011990 (Tetratricopeptide-like helical domain)	GO:0005515 (protein binding), GO:0016043 (cellular component organization), GO:0044763 (single-organism cellular process), GO:0044767 (single-organism developmental process), GO:0048856 (anatomical structure development)
CmoCh02G013140	98.2991	1.20039	0.019967	down	Unknown protein
CmoCh02G013410	4.00364	-5.76544	0.0139183	up	Receptor-like kinase	IPR011009 (Protein kinase-like domain)	GO:0004672 (protein kinase activity), GO:0005524 (ATP binding), GO:0006468 (protein phosphorylation)
CmoCh02G013500	2993.7	-2.32805	0.000950128	up	Winged-helix DNA-binding transcription factor family protein, putative	IPR011991 (Winged helix-turn-helix DNA-binding domain), IPR015633 (E2F Family)	GO:0000278 (mitotic cell cycle), GO:0003677 (DNA binding), GO:0003700 (sequence-specific DNA binding transcription factor activity), GO:0005634 (nucleus), GO:0005667 (transcription factor complex), GO:0005737 (cytoplasm), GO:0006396 (RNA processing), GO:0008284 (positive regulation of cell proliferation), GO:0010090 (trichome morphogenesis), GO:0042023 (DNA endoreduplication), GO:0045449 (regulat…
CmoCh02G013560	12.8454	-5.5731	0.00194959	up	(NAC domain protein,	IPR003441 (NAC domain)	GO:0003677 (DNA binding), GO:0005634 (nucleus), GO:0006355 (regulation of transcription, DNA-templated)
CmoCh02G013620	4.57932	5.42396	0.00991762	down	Rho GTPase-activating protein 1	IPR000095 (CRIB domain), IPR008936 (Rho GTPase activation protein)	GO:0007165 (signal transduction), GO:0009507 (chloroplast), GO:0030675 (GTPase activator activity)
CmoCh02G013650	9.16491	-4.06024	0.0106628	up	Zinc finger A20 and AN1 domain-containing stress-associated protein 3	IPR000058 (Zinc finger, AN1-type), IPR002653 (Zinc finger, A20-type)	GO:0003677 (DNA binding), GO:0008270 (zinc ion binding)
CmoCh02G013690	53.4504	-1.8056	0.00562092	up	BZIP transcription factor	IPR002138 (Peptidase C14, caspase non-catalytic subunit p10), IPR004827 (Basic-leucine zipper domain), IPR029803 (Protein ABSCISIC ACID-INSENSITIVE 5)	GO:0003700 (sequence-specific DNA binding transcription factor activity), GO:0004197 (cysteine-type endopeptidase activity), GO:0005634 (nucleus), GO:0005667 (transcription factor complex), GO:0006508 (proteolysis), GO:0009737 (response to abscisic acid), GO:0033613 (activating transcription factor binding), GO:0043565 (sequence-specific DNA binding), GO:0045449 (regulation of transcription, DNA-…
CmoCh02G013890	6.94005	-3.49572	0.0171862	up	Histone deacetylase 2a
CmoCh02G013970	3.25207	4.92406	0.03126	down	Reticulata-related 1	IPR021825 (Protein of unknown function DUF3411, plant)	GO:0000302 (response to reactive oxygen species), GO:0009648 (photoperiodism), GO:0009941 (chloroplast envelope), GO:0016020 (membrane), GO:0048366 (leaf development)
CmoCh02G013990	2588.93	-1.13749	0.036136	up	Unknown protein
CmoCh02G014230	22.4199	-2.19343	0.0191552	up	Heavy metal transport/detoxification superfamily protein, putative	IPR006121 (Heavy metal-associated domain, HMA)	GO:0030001 (metal ion transport), GO:0046872 (metal ion binding)
CmoCh02G014270	326.89	3.24088	5.23e-12	down	SNF1 protein kinase subunit beta-3	IPR006828 (Association with the SNF1 complex (ASC) domain)	GO:0005515 (protein binding), GO:0005975 (carbohydrate metabolic process), GO:0016301 (kinase activity), GO:0016310 (phosphorylation)
CmoCh02G014340	49.3182	-3.14796	1.7e-05	up	Unknown protein	IPR009424 (Arabinogalactan peptide, AGP)
CmoCh02G014440	47.7376	1.46292	0.0392442	down	Aluminum-activated malate transporter 9	IPR020966 (Aluminum-activated malate transporter)	GO:0015743 (malate transport), GO:0016020 (membrane)
CmoCh02G014640	63.388	1.32324	0.0185978	down	Transferase, transferring glycosyl groups, putative	IPR006740 (Protein of unknown function DUF604)	GO:0008152 (metabolic process), GO:0016740 (transferase activity)
CmoCh02G014670	238.976	2.04608	0.000208208	down	Unknown protein
CmoCh02G014680	6.71725	4.13853	0.0130176	down	BTB/POZ domain-containing protein	IPR000210 (BTB/POZ-like)	GO:0005515 (protein binding), GO:0016567 (protein ubiquitination)
CmoCh02G015170	66.662	-2.8915	1.9e-05	up	Protein IQ-DOMAIN 31	IPR000048 (IQ motif, EF-hand binding site), IPR025064 (Domain of unknown function DUF4005)	GO:0005515 (protein binding)
CmoCh02G015620	4.20073	-5.82798	0.0265979	up	Probable sugar phosphate/phosphate translocator	IPR000620 (EamA domain), IPR004853 (Triose-phosphate transporter domain)	GO:0008643 (carbohydrate transport), GO:0009832 (plant-type cell wall biogenesis), GO:0016021 (integral component of membrane), GO:0016049 (cell growth), GO:0030243 (cellulose metabolic process)
CmoCh02G015650	103.166	1.12141	0.0474157	down	Cytochrome P450 family protein	IPR001128 (Cytochrome P450)	GO:0005506 (iron ion binding), GO:0020037 (heme binding), GO:0033772 (flavonoid 3',5'-hydroxylase activity), GO:0055114 (oxidation-reduction process)
CmoCh02G015670	10.9975	3.61733	0.00921233	down	(Dimethylallyl)adenosine tRNA methylthiotransferase MiaB		GO:0000023 (maltose metabolic process), GO:0006098 (pentose-phosphate shunt), GO:0009570 (chloroplast stroma), GO:0009902 (chloroplast relocation), GO:0010027 (thylakoid membrane organization), GO:0019252 (starch biosynthetic process), GO:0019288 (isopentenyl diphosphate biosynthetic process, methylerythritol 4-phosphate pathway), GO:0034660 (ncRNA metabolic process)
CmoCh02G015680	3.12974	4.86844	0.0371494	down	Plant invertase/pectin methylesterase inhibitor superfamily protein	IPR006501 (Pectinesterase inhibitor domain)	GO:0004857 (enzyme inhibitor activity), GO:0005982 (starch metabolic process), GO:0005985 (sucrose metabolic process), GO:0030599 (pectinesterase activity), GO:0043086 (negative regulation of catalytic activity)
CmoCh02G015790	11.4007	-3.77413	0.00966295	up	Membrane channel protein	IPR000425 (Major intrinsic protein), IPR023271 (Aquaporin-like)	GO:0005887 (integral component of plasma membrane), GO:0006826 (iron ion transport), GO:0006833 (water transport), GO:0009507 (chloroplast), GO:0009705 (plant-type vacuole membrane), GO:0009992 (cellular water homeostasis), GO:0010106 (cellular response to iron ion starvation), GO:0010167 (response to nitrate), GO:0010413 (glucuronoxylan metabolic process), GO:0015200 (methylammonium transmembran…
CmoCh02G015890	3.46209	5.01405	0.0449167	down	Nitrate transporter NRT1.4B	IPR000109 (Proton-dependent oligopeptide transporter family), IPR020846 (Major facilitator superfamily domain)	GO:0005886 (plasma membrane), GO:0006857 (oligopeptide transport), GO:0009414 (response to water deprivation), GO:0009635 (response to herbicide), GO:0009734 (auxin-activated signaling pathway), GO:0010167 (response to nitrate), GO:0015112 (nitrate transmembrane transporter activity), GO:0015293 (symporter activity), GO:0015706 (nitrate transport), GO:0016021 (integral component of membrane), GO:…
CmoCh02G016140	11.9448	2.89161	0.0498831	down	Expansin-related protein 1	IPR007118 (Expansin/Lol pI)	GO:0005576 (extracellular region), GO:0019953 (sexual reproduction)
CmoCh02G016170	16.9203	-2.05439	0.0287263	up	Calcineurin B-like calcium binding protein	IPR015757 (Calcineurin B protein)	GO:0005509 (calcium ion binding)
CmoCh02G016380	43.8232	2.56499	0.00148371	down	ECA1 gametogenesis related family protein	IPR008502 (Prolamin-like domain)
CmoCh02G016560	5.8048	5.76006	0.00281022	down	Abscisic acid receptor PYR1	IPR019587 (Polyketide cyclase/dehydrase), IPR023393 (START-like domain)
CmoCh02G016890	37.6611	2.50688	0.0142955	down	Unknown protein
CmoCh02G016980	378.249	-1.18396	0.0202611	up	Kinesin-like protein
CmoCh02G017000	3.46209	5.01405	0.0449167	down	Unknown protein
CmoCh02G017150	3.58443	5.06392	0.0269311	down	Genomic DNA, chrom		GO:0016020 (membrane)
CmoCh02G017240	6.11875	5.8383	0.00163657	down	Unknown protein
CmoCh02G017260	22.6112	1.73505	0.0392915	down	Nitrate reductase	IPR001199 (Cytochrome b5-like heme/steroid binding domain)	GO:0005789 (endoplasmic reticulum membrane), GO:0006807 (nitrogen compound metabolic process), GO:0009325 (nitrate reductase complex), GO:0009703 (nitrate reductase (NADH) activity), GO:0016021 (integral component of membrane), GO:0016126 (sterol biosynthetic process), GO:0019745 (pentacyclic triterpenoid biosynthetic process), GO:0020037 (heme binding), GO:0046872 (metal ion binding), GO:0055114…
CmoCh02G017420	128.245	-1.66454	0.00919742	up	Pectate lyase (4.2.2.2)	IPR011050 (Pectin lyase fold/virulence factor), IPR018082 (AmbAllergen)	GO:0030570 (pectate lyase activity), GO:0045490 (pectin catabolic process), GO:0046872 (metal ion binding)
CmoCh02G017440	4.67551	-4.95668	0.0263353	up	BnaCnng71100D protein
CmoCh02G017630	4.9862	3.68274	0.0417583	down	Cysteine-rich repeat secretory protein 56	IPR002902 (Gnk2-homologous domain)	GO:0005576 (extracellular region), GO:0009505 (plant-type cell wall), GO:0009506 (plasmodesma), GO:0010497 (plasmodesmata-mediated intercellular transport), GO:0046739 (transport of virus in multicellular host)
CmoCh02G017650	34.9703	1.89727	0.0230568	down	F-box family protein, putative	IPR001810 (F-box domain), IPR017451 (F-box associated interaction domain)	GO:0005515 (protein binding)
CmoCh02G018120	133.076	1.37177	0.0163763	down	Unknown protein
CmoCh02G018200	4.35306	5.34706	0.00899821	down	Plant-specific domain TIGR01615 family protein	IPR006502 (Protein of unknown function DUF506, plant)
CmoCh02G018320	6.21564	5.85883	0.00190036	down	Plant protein of unknown function (DUF828) with plant pleckstrin homology-like region	IPR008546 (Domain of unknown function DUF828), IPR013666 (Pleckstrin-like, plant)	GO:0009734 (auxin-activated signaling pathway), GO:0010087 (phloem or xylem histogenesis), GO:0010305 (leaf vascular tissue pattern formation), GO:0042127 (regulation of cell proliferation)
CmoCh02G018550	3.38416	-4.44712	0.0391627	up	Circadian clock coupling factor family protein		GO:0005634 (nucleus), GO:0006457 (protein folding), GO:0009408 (response to heat), GO:0009414 (response to water deprivation), GO:0009644 (response to high light intensity), GO:0009651 (response to salt stress), GO:0009738 (abscisic acid-activated signaling pathway), GO:0010029 (regulation of seed germination), GO:0010228 (vegetative to reproductive phase transition of meristem), GO:0042542 (resp…
CmoCh03G001730	5.6509	3.87351	0.0286112	down	Patatin-like phospholipase domain-containing protein	IPR016035 (Acyl transferase/acyl hydrolase/lysophospholipase), IPR021771 (Triacylglycerol lipase)	GO:0006629 (lipid metabolic process)
CmoCh03G002220	110.423	1.79592	0.0151474	down	Unknown protein
CmoCh03G002240	9.61461	3.74736	0.0108404	down	DnaJ/Hsp40 cysteine-rich domain protein, putative		GO:0031072 (heat shock protein binding), GO:0051082 (unfolded protein binding)
CmoCh03G002370	5.19314	5.59927	0.0121832	down	(Protein kinase) (Receptor-like kinase)	IPR001611 (Leucine-rich repeat), IPR011009 (Protein kinase-like domain), IPR013320 (Concanavalin A-like lectin/glucanase domain)	GO:0004672 (protein kinase activity), GO:0005515 (protein binding), GO:0005524 (ATP binding), GO:0006468 (protein phosphorylation), GO:0016020 (membrane), GO:0032440 (2-alkenal reductase [NAD(P)] activity), GO:0050896 (response to stimulus), GO:0055114 (oxidation-reduction process)
CmoCh03G003120	6140.06	-1.00355	0.0439436	up	Unknown protein
CmoCh03G003190	4.44913	-5.83214	0.0160192	up	Aspartate aminotransferase (2.6.1.1)	IPR000796 (Aspartate/other aminotransferase), IPR015424 (Pyridoxal phosphate-dependent transferase)	GO:0000162 (tryptophan biosynthetic process), GO:0004069 (L-aspartate:2-oxoglutarate aminotransferase activity), GO:0005739 (mitochondrion), GO:0006107 (oxaloacetate metabolic process), GO:0006522 (alanine metabolic process), GO:0006525 (arginine metabolic process), GO:0006531 (aspartate metabolic process), GO:0006534 (cysteine metabolic process), GO:0006536 (glutamate metabolic process), GO:0006…
CmoCh03G003330	3.4952	-5.51736	0.0129223	up	PRA1 (Prenylated RAB acceptor) family protein	IPR004895 (Prenylated rab acceptor PRA1)	GO:0005783 (endoplasmic reticulum), GO:0005802 (trans-Golgi network), GO:0005829 (cytosol), GO:0009507 (chloroplast), GO:0010008 (endosome membrane), GO:0016021 (integral component of membrane), GO:0016192 (vesicle-mediated transport)
CmoCh03G003360	1350.19	1.05174	0.00823663	down	MATE efflux family protein	IPR002528 (Multi antimicrobial extrusion protein), IPR029303 (Polysaccharide biosynthesis protein, C-terminal domain)	GO:0006855 (drug transmembrane transport), GO:0015238 (drug transmembrane transporter activity), GO:0015297 (antiporter activity), GO:0016021 (integral component of membrane), GO:0031969 (chloroplast membrane)
CmoCh03G003420	287.699	-1.35292	0.00124037	up	Mitochondrial carrier protein, putative	IPR002067 (Mitochondrial carrier protein), IPR023395 (Mitochondrial carrier domain)	GO:0005215 (transporter activity), GO:0005743 (mitochondrial inner membrane), GO:0016021 (integral component of membrane), GO:0055085 (transmembrane transport)
CmoCh03G003940	43.9325	-2.70724	0.00991803	up	Glutathione S-transferase U8-like protein	IPR010987 (Glutathione S-transferase, C-terminal-like), IPR012336 (Thioredoxin-like fold)	GO:0005515 (protein binding)
CmoCh03G004030	71.9096	1.45799	0.046255	down	Unknown protein
CmoCh03G004180	32.3608	-1.46818	0.0330082	up	Cysteine/Histidine-rich C1 domain family protein, putative	IPR011424 (C1-like), IPR019786 (Zinc finger, PHD-type, conserved site)	GO:0047134 (protein-disulfide reductase activity), GO:0055114 (oxidation-reduction process)
CmoCh03G004280	46.8026	-1.66148	0.0112411	up	Hsp70 nucleotide exchange factor fes1	IPR016024 (Armadillo-type fold), IPR025961 (Heavy-metal resistance protein)	GO:0005488 (binding)
CmoCh03G004290	9.24298	-3.66867	0.0180692	up	far-red-elongated hypocotyl1-like
CmoCh03G004390	177.986	-1.95229	0.000488575	up	Phosphatase 2C family protein	IPR001932 (Protein phosphatase 2C (PP2C)-like domain), IPR015655 (Protein phosphatase 2C)	GO:0003824 (catalytic activity)
CmoCh03G004440	27.7405	2.06121	0.0164648	down	Heat shock 70 kDa protein 4	IPR013126 (Heat shock protein 70 family), IPR029047 (Heat shock protein 70kD, peptide-binding domain), IPR029048 (Heat shock protein 70kD, C-terminal domain)	GO:0005524 (ATP binding), GO:0032440 (2-alkenal reductase [NAD(P)] activity), GO:0055114 (oxidation-reduction process)
CmoCh03G004720	75.8105	1.40355	0.0105891	down	Ribosomal protein S24e family protein, putative		GO:0000166 (nucleotide binding), GO:0005840 (ribosome)
CmoCh03G005020	257.771	-1.78758	0.000922726	up	Putative NADH dehydrogenase (Ubiquinone)	IPR001327 (Pyridine nucleotide-disulphide oxidoreductase, NAD-binding domain), IPR023753 (Pyridine nucleotide-disulphide oxidoreductase, FAD/NAD(P)-binding domain)	GO:0006120 (mitochondrial electron transport, NADH to ubiquinone), GO:0006744 (ubiquinone biosynthetic process), GO:0006814 (sodium ion transport), GO:0008137 (NADH dehydrogenase (ubiquinone) activity), GO:0015992 (proton transport), GO:0050660 (flavin adenine dinucleotide binding)
CmoCh03G005350	33.3334	1.80146	0.0301365	down	Unknown protein
CmoCh03G005570	4.72268	4.40481	0.0268948	down	Expression of the gene is downregulated in the presence of paraquat, putative	IPR025322 (Protein of unknown function DUF4228, plant)
CmoCh03G005730	63.0188	-1.23889	0.0371178	up	WRKY family transcription factor	IPR003657 (DNA-binding WRKY)	GO:0003700 (sequence-specific DNA binding transcription factor activity), GO:0005667 (transcription factor complex), GO:0043565 (sequence-specific DNA binding), GO:0045449 (regulation of transcription, DNA-templated)
CmoCh03G005770	3.0859	4.84882	0.0357633	down	Core-2/I-branching beta-1,6-N-acetylglucosaminyltransferase family protein	IPR003406 (Glycosyl transferase, family 14)	GO:0008152 (metabolic process), GO:0008375 (acetylglucosaminyltransferase activity), GO:0016020 (membrane)
CmoCh03G006030	7.83533	-3.40379	0.0178182	up	ubiquitin protein ligase 5	IPR000569 (HECT), IPR029071 (Ubiquitin-related domain)	GO:0004842 (ubiquitin-protein transferase activity), GO:0005515 (protein binding), GO:0007165 (signal transduction), GO:0016567 (protein ubiquitination)
CmoCh03G006180	73.349	2.39316	0.000356219	down	Unknown protein
CmoCh03G006320	348.628	-1.57374	0.000658464	up	Copine, putative	IPR001841 (Zinc finger, RING-type), IPR002035 (von Willebrand factor, type A), IPR010734 (Copine)	GO:0005515 (protein binding), GO:0008152 (metabolic process), GO:0008270 (zinc ion binding), GO:0009987 (cellular process), GO:0050896 (response to stimulus)
CmoCh03G006340	58.9369	1.83714	0.00790803	down	ATP-dependent 6-phosphofructokinase 2	IPR000023 (Phosphofructokinase domain), IPR022953 (ATP-dependent 6-phosphofructokinase)	GO:0003872 (6-phosphofructokinase activity), GO:0005524 (ATP binding), GO:0005945 (6-phosphofructokinase complex), GO:0006000 (fructose metabolic process), GO:0006002 (fructose 6-phosphate metabolic process), GO:0006012 (galactose metabolic process), GO:0006013 (mannose metabolic process), GO:0006094 (gluconeogenesis), GO:0006096 (glycolytic process), GO:0006098 (pentose-phosphate shunt), GO:0046…
CmoCh03G006350	13.2394	3.39931	0.0111145	down	Unknown protein
CmoCh03G006450	830.967	-1.33364	0.00207555	up	Leucine-rich repeat family protein	IPR001611 (Leucine-rich repeat), IPR003591 (Leucine-rich repeat, typical subtype), IPR005828 (General substrate transporter), IPR020846 (Major facilitator superfamily domain), IPR025875 (Leucine rich repeat 4)	GO:0005515 (protein binding), GO:0006816 (calcium ion transport), GO:0007030 (Golgi organization), GO:0008643 (carbohydrate transport), GO:0009651 (response to salt stress), GO:0009705 (plant-type vacuole membrane), GO:0009744 (response to sucrose), GO:0009749 (response to glucose), GO:0009750 (response to fructose), GO:0016021 (integral component of membrane), GO:0022891 (substrate-specific tran…
CmoCh03G006620	103.678	1.94785	0.0131851	down	Unknown protein
CmoCh03G006640	50.472	-1.50883	0.0133013	up	S-acyltransferase (2.3.1.225) (Palmitoyltransferase)		GO:0008270 (zinc ion binding), GO:0016021 (integral component of membrane), GO:0019706 (protein-cysteine S-palmitoyltransferase activity), GO:0042967 (acyl-carrier-protein biosynthetic process)
CmoCh03G006880	40.4169	-3.04963	1.79e-05	up	Putative heme-binding peroxidase	IPR010255 (Haem peroxidase)	GO:0004601 (peroxidase activity), GO:0005576 (extracellular region), GO:0006804 (peroxidase reaction), GO:0006979 (response to oxidative stress), GO:0009505 (plant-type cell wall), GO:0010413 (glucuronoxylan metabolic process), GO:0020037 (heme binding), GO:0042744 (hydrogen peroxide catabolic process), GO:0045492 (xylan biosynthetic process), GO:0046872 (metal ion binding), GO:0055114 (oxidation…
CmoCh03G007010	20.5219	2.13044	0.0469395	down	26S proteasome non-ATPase regulatory subunit 4	IPR002035 (von Willebrand factor, type A), IPR003903 (Ubiquitin interacting motif), IPR027040 (Proteasome subunit Rpn10)	GO:0006511 (ubiquitin-dependent protein catabolic process), GO:0008540 (proteasome regulatory particle, base subcomplex)
CmoCh03G007270	97.7133	1.61812	0.037455	down	Receptor-like protein kinase	IPR001611 (Leucine-rich repeat), IPR003591 (Leucine-rich repeat, typical subtype), IPR011009 (Protein kinase-like domain), IPR013210 (Leucine-rich repeat-containing N-terminal, type 2)	GO:0000226 (microtubule cytoskeleton organization), GO:0000911 (cytokinesis by cell plate formation), GO:0002237 (response to molecule of bacterial origin), GO:0004674 (protein serine/threonine kinase activity), GO:0005515 (protein binding), GO:0005524 (ATP binding), GO:0005886 (plasma membrane), GO:0006260 (DNA replication), GO:0006306 (DNA methylation), GO:0006468 (protein phosphorylation), GO:…
CmoCh03G007300	13.4979	-2.87098	0.018631	up	GATA transcription factor 5-like protein	IPR016679 (Transcription factor, GATA, plant)	GO:0003700 (sequence-specific DNA binding transcription factor activity), GO:0005634 (nucleus), GO:0005667 (transcription factor complex), GO:0008270 (zinc ion binding), GO:0043565 (sequence-specific DNA binding), GO:0045449 (regulation of transcription, DNA-templated)
CmoCh03G007310	47.21	1.30239	0.049595	down	Unknown protein
CmoCh03G007320	145.275	-2.16658	0.00121836	up	S-adenosyl-L-methionine-dependent methyltransferases superfamily protein	IPR004159 (Putative S-adenosyl-L-methionine-dependent methyltransferase), IPR029063 (S-adenosyl-L-methionine-dependent methyltransferase)	GO:0005768 (endosome), GO:0005774 (vacuolar membrane), GO:0005789 (endoplasmic reticulum membrane), GO:0005802 (trans-Golgi network), GO:0008757 (S-adenosylmethionine-dependent methyltransferase activity), GO:0016021 (integral component of membrane), GO:0032259 (methylation)
CmoCh03G007390	4.97801	-6.00222	0.0197997	up	Unknown protein
CmoCh03G007430	14.3386	5.28096	0.000113251	down	Peroxidase (1.11.1.7)	IPR010255 (Haem peroxidase), IPR019193 (Ubiquitin-conjugating enzyme E2-binding protein)	GO:0004601 (peroxidase activity), GO:0005576 (extracellular region), GO:0006804 (peroxidase reaction), GO:0006979 (response to oxidative stress), GO:0020037 (heme binding), GO:0046872 (metal ion binding), GO:0055114 (oxidation-reduction process)
CmoCh03G007520	120.414	2.27691	0.00316627	down	Unknown protein
CmoCh03G007600	8.90114	-3.59492	0.0282318	up	TRNA--methyltransferase non-catalytic subunit trm6MTase subunit trm6, putative
CmoCh03G007660	11.0932	2.70742	0.0393853	down	Chaperone DnaJ-domain protein, putative	IPR001623 (DnaJ domain)
CmoCh03G007730	10.2137	-3.32263	0.0104533	up	Unknown protein
CmoCh03G007830	32.7424	1.71502	0.0169835	down	Unknown protein
CmoCh03G008100	4.52844	5.40177	0.00890861	down	(Receptor protein kinase, putative) (3.1.3.16)	IPR001611 (Leucine-rich repeat), IPR003591 (Leucine-rich repeat, typical subtype), IPR011009 (Protein kinase-like domain), IPR013210 (Leucine-rich repeat-containing N-terminal, type 2)	GO:0004672 (protein kinase activity), GO:0005515 (protein binding), GO:0005524 (ATP binding), GO:0005829 (cytosol), GO:0005886 (plasma membrane), GO:0006468 (protein phosphorylation), GO:0007020 (microtubule nucleation), GO:0009664 (plant-type cell wall organization), GO:0016021 (integral component of membrane), GO:0016787 (hydrolase activity), GO:0042545 (cell wall modification)
CmoCh03G008170	4.59114	4.36748	0.0236044	down	Pentatricopeptide repeat-containing protein, putative	IPR002885 (Pentatricopeptide repeat)	GO:0009507 (chloroplast), GO:0009793 (embryo development ending in seed dormancy)
CmoCh03G008220	6.19816	-3.8777	0.0296641	up	Unknown protein
CmoCh03G008690	6.9195	-3.11604	0.0423368	up	Glucan 1,3-beta-glucosidase A	IPR008999 (Actin cross-linking), IPR010431 (Fascin), IPR017853 (Glycoside hydrolase superfamily)	GO:0004553 (hydrolase activity, hydrolyzing O-glycosyl compounds), GO:0005975 (carbohydrate metabolic process), GO:0007015 (actin filament organization), GO:0030674 (protein binding, bridging), GO:0051015 (actin filament binding)
CmoCh03G008720	3233.46	-2.04186	0.000113491	up	Transposon Ty1-BL Gag-Pol polyprotein	IPR012337 (Ribonuclease H-like domain), IPR013103 (Reverse transcriptase, RNA-dependent DNA polymerase), IPR025724 (GAG-pre-integrase domain)	GO:0003676 (nucleic acid binding), GO:0009536 (plastid), GO:0015074 (DNA integration)
CmoCh03G009210	2.83203	4.72743	0.0450962	down	Nuclear matrix constituent-like protein, putative
CmoCh03G009310	567.853	1.32613	0.00171679	down	Unknown protein
CmoCh03G009330	3.46209	5.01405	0.0449167	down	(Leucine-rich repeat protein kinase-like protein) (Leucine-rich repeat receptor-like protein kinase) (Receptor-like protein kinase-like protein)	IPR001611 (Leucine-rich repeat)	GO:0005515 (protein binding), GO:0016301 (kinase activity), GO:0016310 (phosphorylation)
CmoCh03G009340	18.3988	3.5202	0.00241644	down	AP2-like ethylene-responsive transcription factor	IPR016177 (DNA-binding domain)	GO:0003677 (DNA binding), GO:0003700 (sequence-specific DNA binding transcription factor activity), GO:0005667 (transcription factor complex), GO:0045449 (regulation of transcription, DNA-templated)
CmoCh03G009600	51.0788	1.90044	0.00264587	down	UPF0553 protein	IPR019438 (Protein of unknown function DUF2419)
CmoCh03G009660	25.0701	2.14096	0.00966334	down	(Chloroplast ribonuclease III domain protein) (RNA binding protein)	IPR011009 (Protein kinase-like domain), IPR011907 (Ribonuclease III), IPR014352 (FERM/acyl-CoA-binding protein, 3-helical bundle)	GO:0000062 (fatty-acyl-CoA binding), GO:0003723 (RNA binding), GO:0004525 (ribonuclease III activity), GO:0004672 (protein kinase activity), GO:0005524 (ATP binding), GO:0006468 (protein phosphorylation), GO:0009507 (chloroplast), GO:0010027 (thylakoid membrane organization), GO:0010267 (production of ta-siRNAs involved in RNA interference), GO:0016075 (rRNA catabolic process), GO:0019288 (isopen…
CmoCh03G009830	70.0974	-3.33305	2.97e-05	up	Receptor protein kinase, putative	IPR001611 (Leucine-rich repeat), IPR011009 (Protein kinase-like domain)	GO:0004674 (protein serine/threonine kinase activity), GO:0005515 (protein binding), GO:0005524 (ATP binding), GO:0006468 (protein phosphorylation), GO:0009069 (serine family amino acid metabolic process)
CmoCh03G009880	1516.08	-2.16698	0.000253168	up	PI-PLC X domain-containing protein	IPR017946 (PLC-like phosphodiesterase, TIM beta/alpha-barrel domain)	GO:0006629 (lipid metabolic process), GO:0008081 (phosphoric diester hydrolase activity)
CmoCh03G010060	6.83888	3.03799	0.0379175	down	NBS-LRR disease resistance protein	IPR001611 (Leucine-rich repeat), IPR002182 (NB-ARC), IPR008808 (Powdery mildew resistance protein, RPW8 domain), IPR027417 (P-loop containing nucleoside triphosphate hydrolase)	GO:0005515 (protein binding), GO:0043168 (anion binding), GO:0043531 (ADP binding)
CmoCh03G010090	194.037	-3.54717	6.75e-08	up	Methyl esterase 10, putative	IPR029058 (Alpha/Beta hydrolase fold)
CmoCh03G010110	426.348	-2.01767	0.00060347	up	Unknown protein
CmoCh03G010370	10.3785	-3.01921	0.0236774	up	Stress enhanced protein 2	IPR023329 (Chlorophyll a/b binding protein domain)	GO:0009507 (chloroplast), GO:0015979 (photosynthesis), GO:0034357 (photosynthetic membrane), GO:0044425 (membrane part)
CmoCh03G010570	8.13743	-4.90793	0.00254189	up	Ethylene-responsive transcription factor	IPR016177 (DNA-binding domain)	GO:0003677 (DNA binding), GO:0003700 (sequence-specific DNA binding transcription factor activity), GO:0005667 (transcription factor complex), GO:0006351 (transcription, DNA-templated), GO:0045449 (regulation of transcription, DNA-templated)
CmoCh03G010830	585.701	-1.37218	0.00676267	up	NAD(P)H-quinone oxidoreductase subunit O	IPR020905 (NAD(P)H-quinone oxidoreductase subunit O)	GO:0005886 (plasma membrane), GO:0006118 (electron transport), GO:0009535 (chloroplast thylakoid membrane), GO:0010155 (regulation of proton transport), GO:0010258 (NADH dehydrogenase complex (plastoquinone) assembly), GO:0010598 (NAD(P)H dehydrogenase complex (plastoquinone)), GO:0016655 (oxidoreductase activity, acting on NAD(P)H, quinone or similar compound as acceptor), GO:0019684 (photosynth…
CmoCh03G010850	28.1909	1.75138	0.0331224	down	5'-bisphosphate nucleotidase 2 family protein	IPR000760 (Inositol monophosphatase)	GO:0006790 (sulfur compound metabolic process), GO:0008441 (3'(2'),5'-bisphosphate nucleotidase activity), GO:0016311 (dephosphorylation), GO:0046854 (phosphatidylinositol phosphorylation)
CmoCh03G010970	54.3299	-1.38335	0.0491493	up	S-adenosyl-L-methionine-dependent methyltransferases superfamily protein	IPR004159 (Putative S-adenosyl-L-methionine-dependent methyltransferase), IPR029063 (S-adenosyl-L-methionine-dependent methyltransferase)	GO:0000139 (Golgi membrane), GO:0005768 (endosome), GO:0005802 (trans-Golgi network), GO:0008168 (methyltransferase activity), GO:0016021 (integral component of membrane), GO:0032259 (methylation)
CmoCh03G011150	5.76753	-4.42279	0.0303786	up	Late embryogenesis abundant (LEA) hydroxyproline-rich glycoprotein family, putative	IPR004864 (Late embryogenesis abundant protein, LEA-14)
CmoCh03G012180	191.591	1.01245	0.0359111	down	OTU domain-containing protein	IPR003323 (Ovarian tumour, otubain)
CmoCh03G012190	171.112	-1.14149	0.0239518	up	TCP transcription factor 19	IPR005333 (Transcription factor, TCP)
CmoCh03G012240	3.49674	5.02933	0.0229725	down	Unknown protein
CmoCh03G012360	32.8438	-2.56407	0.00168347	up	CASP-like protein	IPR006702 (Domain of unknown function DUF588)	GO:0005886 (plasma membrane), GO:0016021 (integral component of membrane)
CmoCh03G012480	8.05356	-6.73545	0.000280826	up	Cell number regulator 8	IPR006461 (Uncharacterised protein family Cys-rich)	GO:0006499 (N-terminal protein myristoylation), GO:0006865 (amino acid transport), GO:0010200 (response to chitin)
CmoCh03G012550	14.1308	3.29416	0.00859296	down	Monothiol glutaredoxin-3	IPR004480 (Monothiol glutaredoxin-related), IPR012336 (Thioredoxin-like fold)	GO:0006118 (electron transport), GO:0009055 (electron carrier activity), GO:0015035 (protein disulfide oxidoreductase activity), GO:0045454 (cell redox homeostasis), GO:0055114 (oxidation-reduction process)
CmoCh03G013130	6266.52	-4.73514	1.48e-20	up	(GDSL esterase/lipase) (1.3.5.6)	IPR013830 (SGNH hydrolase-type esterase domain)	GO:0005773 (vacuole), GO:0016788 (hydrolase activity, acting on ester bonds)
CmoCh03G013470	3.03285	4.82769	0.0373997	down	Putative adipose-regulatory protein (Seipin)	IPR009617 (Adipose-regulatory protein, Seipin)
CmoCh03G013980	244.332	1.1397	0.0431312	down	Unknown protein
CmoCh03G014070	3.20463	-5.35518	0.042288	up	TCP transcription factor	IPR005333 (Transcription factor, TCP)	GO:0006351 (transcription, DNA-templated), GO:0007275 (multicellular organismal development), GO:0010468 (regulation of gene expression), GO:0080090 (regulation of primary metabolic process), GO:2000112 (regulation of cellular macromolecule biosynthetic process)
CmoCh03G014140	43.2555	1.463	0.0398541	down	Endoplasmic oxidoreductin-1	IPR007266 (Endoplasmic reticulum oxidoreductin 1)	GO:0003756 (protein disulfide isomerase activity), GO:0005789 (endoplasmic reticulum membrane), GO:0006457 (protein folding), GO:0016671 (oxidoreductase activity, acting on a sulfur group of donors, disulfide as acceptor), GO:0050660 (flavin adenine dinucleotide binding), GO:0055114 (oxidation-reduction process)
CmoCh03G014330	3.52633	-5.53854	0.0259703	up	Multidrug resistance protein ABC transporter family protein	IPR003439 (ABC transporter-like), IPR011527 (ABC transporter type 1, transmembrane domain), IPR027417 (P-loop containing nucleoside triphosphate hydrolase)	GO:0005524 (ATP binding), GO:0016021 (integral component of membrane), GO:0032440 (2-alkenal reductase [NAD(P)] activity), GO:0042626 (ATPase activity, coupled to transmembrane movement of substances), GO:0055085 (transmembrane transport), GO:0055114 (oxidation-reduction process)
CmoCh03G014450	7.83563	-3.11554	0.0169581	up	ADP-ribosylation factor GTPase-activating protein 2	IPR000008 (C2 domain), IPR001164 (Arf GTPase activating protein)	GO:0005515 (protein binding), GO:0005634 (nucleus), GO:0008060 (GTPase activator activity), GO:0008270 (zinc ion binding), GO:0009555 (pollen development), GO:0032312 (regulation of GTPase activity), GO:0043547 (positive regulation of GTPase activity)
CmoCh03G014590	1121.55	-1.63022	0.0012266	up	FAD-binding Berberine family protein	IPR012951 (Berberine/berberine-like), IPR016166 (FAD-binding, type 2)	GO:0006040 (amino sugar metabolic process), GO:0008762 (UDP-N-acetylmuramate dehydrogenase activity), GO:0009821 (alkaloid biosynthetic process), GO:0050468 (reticuline oxidase activity), GO:0050660 (flavin adenine dinucleotide binding), GO:0055114 (oxidation-reduction process)
CmoCh03G014600	310.335	-1.11747	0.0338533	up	FAD-binding Berberine family protein	IPR012951 (Berberine/berberine-like), IPR016166 (FAD-binding, type 2)	GO:0006040 (amino sugar metabolic process), GO:0008762 (UDP-N-acetylmuramate dehydrogenase activity), GO:0050660 (flavin adenine dinucleotide binding), GO:0055114 (oxidation-reduction process)
CmoCh03G014680	5.43561	-4.31352	0.0196763	up	Protein LIGHT-DEPENDENT SHORT HYPOCOTYLS 3	IPR006936 (ALOG domain)
CmoCh04G000580	2.8679	-5.28671	0.0467408	up	Clathrin assembly family protein	IPR008942 (ENTH/VHS), IPR011417 (AP180 N-terminal homology (ANTH) domain)	GO:0005545 (1-phosphatidylinositol binding), GO:0030136 (clathrin-coated vesicle), GO:0030276 (clathrin binding), GO:0032440 (2-alkenal reductase [NAD(P)] activity), GO:0048268 (clathrin coat assembly), GO:0055114 (oxidation-reduction process)
CmoCh04G000880	247.298	1.69106	0.00198169	down	Unknown protein
CmoCh04G001460	38.2492	-2.04436	0.00572525	up	Omega-3 fatty acid desaturase	IPR005804 (Fatty acid desaturase, type 1), IPR021863 (Protein of unknown function DUF3474)	GO:0006629 (lipid metabolic process), GO:0016717 (oxidoreductase activity, acting on paired donors, with oxidation of a pair of donors resulting in the reduction of molecular oxygen to two molecules of water), GO:0055114 (oxidation-reduction process)
CmoCh04G001470	137.087	-3.20659	1.42e-10	up	N-(5-phosphoribosyl)anthranilate isomerase	IPR013785 (Aldolase-type TIM barrel)	GO:0000162 (tryptophan biosynthetic process), GO:0004640 (phosphoribosylanthranilate isomerase activity), GO:0006571 (tyrosine biosynthetic process), GO:0009094 (L-phenylalanine biosynthetic process), GO:0009507 (chloroplast)
CmoCh04G001690	3.44369	5.01068	0.0239585	down	Myb family transcription factor family protein	IPR009057 (Homeodomain-like)	GO:0000785 (chromatin), GO:0003677 (DNA binding), GO:0003682 (chromatin binding), GO:0005634 (nucleus)
CmoCh04G001710	77.9135	1.6965	0.00324638	down	Adenylosuccinate lyase (ASL) (4.3.2.2) (Adenylosuccinase)	IPR000362 (Fumarate lyase family), IPR008948 (L-Aspartase-like), IPR024083 (Fumarase/histidase, N-terminal)	GO:0004018 (N6-(1,2-dicarboxyethyl)AMP AMP-lyase (fumarate-forming) activity), GO:0006144 (purine nucleobase metabolic process), GO:0006189 ('de novo' IMP biosynthetic process), GO:0006522 (alanine metabolic process), GO:0006531 (aspartate metabolic process), GO:0044208 ('de novo' AMP biosynthetic process), GO:0070626 ((S)-2-(5-amino-1-(5-phospho-D-ribosyl)imidazole-4-carboxamido)succinate AMP-ly…
CmoCh04G001920	59.6253	-1.6512	0.0100683	up	Zinc ion binding protein, putative	IPR001781 (Zinc finger, LIM-type), IPR022087 (Protein DA1 like)	GO:0008270 (zinc ion binding), GO:0010088 (phloem development), GO:0043130 (ubiquitin binding), GO:0048364 (root development)
CmoCh04G001930	2.79739	4.70736	0.0482156	down	Serine/threonine-protein phosphatase (3.1.3.16)	IPR029052 (Metallo-dependent phosphatase-like)	GO:0000164 (protein phosphatase type 1 complex), GO:0004722 (protein serine/threonine phosphatase activity), GO:0006470 (protein dephosphorylation), GO:0006499 (N-terminal protein myristoylation), GO:0046872 (metal ion binding)
CmoCh04G002240	467.94	-1.84717	0.000258411	up	Serine/arginine rich splicing factor, putative	IPR012677 (Nucleotide-binding alpha-beta plait domain)	GO:0000166 (nucleotide binding), GO:0000398 (mRNA splicing, via spliceosome), GO:0003676 (nucleic acid binding), GO:0006979 (response to oxidative stress), GO:0016607 (nuclear speck)
CmoCh04G002900	139.039	2.23722	0.00012685	down	Spliceosomal U5 snRNP-specific 15 kDa protein, putative	IPR004123 (mRNA splicing factor, thioredoxin-like U5 snRNP), IPR012336 (Thioredoxin-like fold)	GO:0000245 (spliceosomal complex assembly), GO:0000902 (cell morphogenesis), GO:0003824 (catalytic activity), GO:0005681 (spliceosomal complex), GO:0005682 (U5 snRNP), GO:0005737 (cytoplasm), GO:0006623 (protein targeting to vacuole), GO:0007030 (Golgi organization), GO:0007033 (vacuole organization), GO:0007067 (mitotic nuclear division), GO:0016049 (cell growth), GO:0016197 (endosomal transport…
CmoCh04G003340	14.788	2.92133	0.00805926	down	ENHANCED DISEASE RESISTANCE 2	IPR009769 (Domain of unknown function DUF1336)
CmoCh04G003510	724.454	-1.48677	0.0146245	up	Unknown protein
CmoCh04G003620	74.7069	1.80933	0.0106911	down	Aconitate hydratase
CmoCh04G004300	13.1627	-3.38692	0.0178455	up	GTP cyclohydrolase II/3,4-dihydroxy-2-butanone 4-phosphate synthase	IPR000422 (3,4-dihydroxy-2-butanone 4-phosphate synthase, RibB), IPR000926 (GTP cyclohydrolase II, RibA), IPR016299 (Riboflavin biosynthesis protein RibBA)	GO:0003935 (GTP cyclohydrolase II activity), GO:0005525 (GTP binding), GO:0007623 (circadian rhythm), GO:0008686 (3,4-dihydroxy-2-butanone-4-phosphate synthase activity), GO:0009231 (riboflavin biosynthetic process), GO:0009570 (chloroplast stroma), GO:0016020 (membrane), GO:0046872 (metal ion binding), GO:0048767 (root hair elongation)
CmoCh04G004390	120.69	1.72258	0.00208647	down	Unknown protein
CmoCh04G004400	27.9415	-2.78482	0.00719883	up	Unknown protein
CmoCh04G004720	16.896	-3.09989	0.02942	up	Unknown protein	IPR028144 (Cysteine-rich transmembrane CYSTM domain)
CmoCh04G004940	3.7506	5.12958	0.0356548	down	Glutamyl-tRNA (Gln) amidotransferase subunit A	IPR006873 (Protein of unknown function DUF620)
CmoCh04G004950	15.4654	-2.65807	0.0155446	up	Indole-3-acetic acid-amido synthetase GH3.3, putative	IPR004993 (GH3 auxin-responsive promoter)	GO:0008152 (metabolic process), GO:0009733 (response to auxin), GO:0009741 (response to brassinosteroid), GO:0010583 (response to cyclopentenone), GO:0016874 (ligase activity)
CmoCh04G005020	437.71	1.25379	0.0447787	down	Unknown protein
CmoCh04G005330	3.42778	-5.48955	0.0143958	up	Vacuolar import/degradation	IPR013863 (Vacuolar import/degradation, Vid27-related), IPR015943 (WD40/YVTN repeat-like-containing domain)	GO:0005515 (protein binding)
CmoCh04G005350	5.50825	-4.33816	0.0171493	up	Endonuclease or glycosyl hydrolase	IPR024768 (Meiosis arrest female protein 1), IPR025605 (OST-HTH/LOTUS domain), IPR029060 (PIN domain-like)	GO:0004519 (endonuclease activity), GO:0005777 (peroxisome), GO:0006979 (response to oxidative stress), GO:0010468 (regulation of gene expression), GO:0090305 (nucleic acid phosphodiester bond hydrolysis)
CmoCh04G005410	374.399	-1.18181	0.00535269	up	(Expressed protein) (Late embryogenesis abundant hydroxyproline-rich glycoprotein)	IPR004864 (Late embryogenesis abundant protein, LEA-14)	GO:0005886 (plasma membrane)
CmoCh04G005780	2.75355	4.68555	0.0492851	down	Cx9C motif-containing protein 4	IPR009069 (Cysteine alpha-hairpin motif superfamily)	GO:0009507 (chloroplast)
CmoCh04G005800	68.8175	1.75774	0.0124416	down	Leucine-rich repeat receptor-like protein kinase family protein	IPR001611 (Leucine-rich repeat), IPR003591 (Leucine-rich repeat, typical subtype), IPR013210 (Leucine-rich repeat-containing N-terminal, type 2)	GO:0005515 (protein binding)
CmoCh04G006040	5.31855	3.78131	0.0340168	down	Unknown protein
CmoCh04G006090	48.8441	1.84029	0.00295675	down	Unknown protein
CmoCh04G006510	10.9321	-2.43922	0.0354434	up	Holliday junction ATP-dependent DNA helicase RuvB	IPR000641 (CbxX/CfqX), IPR008889 (VQ), IPR008921 (DNA polymerase III, clamp loader complex, gamma/delta/delta subunit, C-terminal), IPR009060 (UBA-like), IPR015940 (Ubiquitin-associated/translation elongation factor EF1B, N-terminal, eukaryote), IPR027417 (P-loop containing nucleoside triphosphate hydrolase)	GO:0003677 (DNA binding), GO:0005515 (protein binding), GO:0005524 (ATP binding), GO:0006260 (DNA replication), GO:0017111 (nucleoside-triphosphatase activity)
CmoCh04G006670	39.595	-1.65683	0.0347749	up	Plasma membrane aluminum transporter	IPR000425 (Major intrinsic protein), IPR023271 (Aquaporin-like)	GO:0005887 (integral component of plasma membrane), GO:0006826 (iron ion transport), GO:0006833 (water transport), GO:0009992 (cellular water homeostasis), GO:0010106 (cellular response to iron ion starvation), GO:0010167 (response to nitrate), GO:0015105 (arsenite transmembrane transporter activity), GO:0015250 (water channel activity), GO:0015254 (glycerol channel activity), GO:0015700 (arsenit…
CmoCh04G006850	35.7277	-1.70237	0.0474086	up	ATP binding microtubule motor family protein	IPR001752 (Kinesin motor domain), IPR011009 (Protein kinase-like domain), IPR021720 (Malectin), IPR027417 (P-loop containing nucleoside triphosphate hydrolase), IPR027640 (Kinesin-like protein)	GO:0000226 (microtubule cytoskeleton organization), GO:0000911 (cytokinesis by cell plate formation), GO:0003777 (microtubule motor activity), GO:0004672 (protein kinase activity), GO:0005524 (ATP binding), GO:0005871 (kinesin complex), GO:0005874 (microtubule), GO:0006306 (DNA methylation), GO:0006346 (methylation-dependent chromatin silencing), GO:0006468 (protein phosphorylation), GO:0007018 (…
CmoCh04G007070	4.10182	4.19347	0.0377894	down	B-box zinc finger family protein	IPR000315 (Zinc finger, B-box)	GO:0005622 (intracellular), GO:0008270 (zinc ion binding)
CmoCh04G007080	157.718	1.44502	0.00141278	down	Unknown protein
CmoCh04G007190	46.2606	-1.26898	0.034394	up	Pathogen-related protein
CmoCh04G007230	11.7719	-2.53169	0.0360332	up	F-box SKIP8-like protein	IPR001810 (F-box domain), IPR028307 (Lin-54 family)	GO:0005515 (protein binding)
CmoCh04G007410	1182.5	-3.48609	4.06e-08	up	Unknown protein
CmoCh04G007780	9.9724	3.80046	0.00742617	down	(Receptor kinase, putative) (1.3.1.74)	IPR001611 (Leucine-rich repeat), IPR011009 (Protein kinase-like domain), IPR013210 (Leucine-rich repeat-containing N-terminal, type 2)	GO:0004672 (protein kinase activity), GO:0005515 (protein binding), GO:0005524 (ATP binding), GO:0006468 (protein phosphorylation), GO:0016021 (integral component of membrane), GO:0032440 (2-alkenal reductase [NAD(P)] activity), GO:0055114 (oxidation-reduction process)
CmoCh04G008200	41.4677	2.20438	0.00178183	down	ATP-dependent zinc metalloprotease FtsH 2	IPR003959 (ATPase, AAA-type, core), IPR025753 (AAA-type ATPase, N-terminal domain), IPR027417 (P-loop containing nucleoside triphosphate hydrolase)	GO:0005524 (ATP binding), GO:0008152 (metabolic process), GO:0016787 (hydrolase activity)
CmoCh04G008250	2003.04	-1.20127	0.0166475	up	Unknown protein
CmoCh04G008400	858.055	-3.13838	2.88e-08	up	Scarecrow-like transcription factor 7 family protein	IPR005202 (Transcription factor GRAS)	GO:0006351 (transcription, DNA-templated)
CmoCh04G008500	458.681	1.10788	0.0439562	down	TGACG-sequence-specific DNA-binding protein TGA-1A	IPR004827 (Basic-leucine zipper domain), IPR025422 (Transcription factor TGA like domain)	GO:0003700 (sequence-specific DNA binding transcription factor activity), GO:0005516 (calmodulin binding), GO:0005634 (nucleus), GO:0005667 (transcription factor complex), GO:0006351 (transcription, DNA-templated), GO:0006857 (oligopeptide transport), GO:0009409 (response to cold), GO:0009410 (response to xenobiotic stimulus), GO:0009862 (systemic acquired resistance, salicylic acid mediated sign…
CmoCh04G008730	42.5494	-2.22398	0.000951352	up	Histone H3	IPR000164 (Histone H3/CENP-A), IPR009072 (Histone-fold)	GO:0000786 (nucleosome), GO:0003677 (DNA binding), GO:0003735 (structural constituent of ribosome), GO:0005634 (nucleus), GO:0005840 (ribosome), GO:0006007 (glucose catabolic process), GO:0006334 (nucleosome assembly), GO:0006412 (translation), GO:0006605 (protein targeting), GO:0042254 (ribosome biogenesis), GO:0046982 (protein heterodimerization activity)
CmoCh04G008800	3.46209	5.01405	0.0449167	down	Chaperone protein DnaJ	IPR012724 (Chaperone DnaJ)	GO:0005524 (ATP binding), GO:0006457 (protein folding), GO:0009408 (response to heat), GO:0031072 (heat shock protein binding), GO:0046872 (metal ion binding), GO:0051082 (unfolded protein binding)
CmoCh04G008810	4.05797	4.17876	0.0371678	down	50S ribosomal protein L23	IPR013025 (Ribosomal protein L25/L23)	GO:0000139 (Golgi membrane), GO:0000166 (nucleotide binding), GO:0003735 (structural constituent of ribosome), GO:0005351 (sugar:proton symporter activity), GO:0005840 (ribosome), GO:0006354 (DNA-templated transcription, elongation), GO:0006412 (translation), GO:0008643 (carbohydrate transport), GO:0009220 (pyrimidine ribonucleotide biosynthetic process), GO:0015992 (proton transport), GO:0016021…
CmoCh04G008960	260.108	-1.25448	0.00549892	up	Unknown protein
CmoCh04G008970	289.276	-1.20613	0.00528887	up	Unknown protein
CmoCh04G008990	8.59299	6.32712	0.000214639	down	Transcription factor LBX1	IPR002528 (Multi antimicrobial extrusion protein), IPR003106 (Leucine zipper, homeobox-associated), IPR009057 (Homeodomain-like)	GO:0003700 (sequence-specific DNA binding transcription factor activity), GO:0005667 (transcription factor complex), GO:0006855 (drug transmembrane transport), GO:0015238 (drug transmembrane transporter activity), GO:0015297 (antiporter activity), GO:0016021 (integral component of membrane), GO:0043565 (sequence-specific DNA binding), GO:0045449 (regulation of transcription, DNA-templated)
CmoCh04G009070	23.0721	2.96385	0.0031448	down	HD domain class transcription factor	IPR003106 (Leucine zipper, homeobox-associated), IPR009057 (Homeodomain-like)	GO:0003700 (sequence-specific DNA binding transcription factor activity), GO:0005634 (nucleus), GO:0005667 (transcription factor complex), GO:0006355 (regulation of transcription, DNA-templated), GO:0043565 (sequence-specific DNA binding), GO:0045449 (regulation of transcription, DNA-templated)
CmoCh04G009610	12.4094	-3.5527	0.00391596	up	Octicosapeptide/phox/Bem1p domain kinase superfamily protein	IPR000270 (Phox/Bem1p)	GO:0005515 (protein binding), GO:0005634 (nucleus)
CmoCh04G009620	88.1867	1.85006	0.00177246	down	MACPF domain-containing protein	IPR020864 (Membrane attack complex component/perforin (MACPF) domain)	GO:0005886 (plasma membrane), GO:0009626 (plant-type hypersensitive response)
CmoCh04G009820	38.6444	-1.43678	0.0349436	up	U3 small nucleolar RNA-associated protein 14 B isoform 1		GO:0016021 (integral component of membrane)
CmoCh04G009840	8.45445	2.93561	0.0459147	down	Cotton fiber expressed protein 2	IPR025520 (Domain of unknown function DUF4408)
CmoCh04G009870	57.3996	2.06081	0.00763014	down	Unknown protein
CmoCh04G009940	3.49674	5.02933	0.0229725	down	Calcium uptake 1, mitochondrial	IPR011992 (EF-hand domain pair)	GO:0005509 (calcium ion binding), GO:0005739 (mitochondrion)
CmoCh04G009990	65.8806	1.41677	0.010314	down	BHLH transcription factor-like protein	IPR011598 (Myc-type, basic helix-loop-helix (bHLH) domain)	GO:0046983 (protein dimerization activity)
CmoCh04G010210	23.7196	2.63218	0.00361515	down	Vacuolar sorting protein SNF8, putative	IPR007286 (EAP30), IPR011991 (Winged helix-turn-helix DNA-binding domain)	GO:0000814 (ESCRT II complex), GO:0015031 (protein transport)
CmoCh04G010240	70.8293	1.54109	0.00530755	down	Unknown protein
CmoCh04G010440	4.81841	-4.10993	0.0335078	up	Phospholipid-translocating ATPase (3.6.3.1)	IPR001757 (P-type ATPase), IPR023214 (HAD-like domain)	GO:0000287 (magnesium ion binding), GO:0004012 (phospholipid-translocating ATPase activity), GO:0005524 (ATP binding), GO:0005886 (plasma membrane), GO:0006812 (cation transport), GO:0008152 (metabolic process), GO:0015662 (ATPase activity, coupled to transmembrane movement of ions, phosphorylative mechanism), GO:0015917 (aminophospholipid transport), GO:0016021 (integral component of membrane), …
CmoCh04G010480	20.3477	3.26294	0.014254	down	Nucleic acid binding protein, putative	IPR013087 (Zinc finger C2H2-type/integrase DNA-binding domain)	GO:0003676 (nucleic acid binding), GO:0009987 (cellular process), GO:0046872 (metal ion binding)
CmoCh04G011220	20.4685	2.20361	0.0359378	down	Unknown protein
CmoCh04G011310	190.829	-2.3162	0.00265046	up	Unknown protein
CmoCh04G011760	7.58019	3.07533	0.0469146	down	N-(5-phosphoribosyl)anthranilate isomerase	IPR013785 (Aldolase-type TIM barrel)	GO:0000162 (tryptophan biosynthetic process), GO:0004640 (phosphoribosylanthranilate isomerase activity), GO:0006571 (tyrosine biosynthetic process), GO:0009094 (L-phenylalanine biosynthetic process), GO:0009507 (chloroplast)
CmoCh04G011850	966.264	4.91199	7.79e-17	down	Peptidyl-prolyl cis-trans isomerase (5.2.1.8)	IPR002130 (Cyclophilin-type peptidyl-prolyl cis-trans isomerase domain), IPR024936 (Cyclophilin-type peptidyl-prolyl cis-trans isomerase), IPR029000 (Cyclophilin-like domain)	GO:0000413 (protein peptidyl-prolyl isomerization), GO:0003755 (peptidyl-prolyl cis-trans isomerase activity), GO:0005739 (mitochondrion), GO:0006457 (protein folding)
CmoCh04G011890	98.5613	-1.1885	0.0196988	up	Cytochrome P450 protein	IPR001128 (Cytochrome P450)	GO:0000271 (polysaccharide biosynthetic process), GO:0004497 (monooxygenase activity), GO:0005506 (iron ion binding), GO:0006118 (electron transport), GO:0009055 (electron carrier activity), GO:0009825 (multidimensional cell growth), GO:0009911 (positive regulation of flower development), GO:0009932 (cell tip growth), GO:0010224 (response to UV-B), GO:0010584 (pollen exine formation), GO:0016021 …
CmoCh04G012150	102.63	-1.31279	0.0323046	up	Nodulin MtN21/EamA-like transporter family protein
CmoCh04G012200	247.976	-2.6029	8.92e-07	up	UDP-glycosyltransferase 1	IPR002213 (UDP-glucuronosyl/UDP-glucosyltransferase)	GO:0008152 (metabolic process), GO:0016757 (transferase activity, transferring glycosyl groups)
CmoCh04G013660	3.18913	-5.3604	0.038082	up	Ubiquitin-associated/TS-N domain protein, putative	IPR009060 (UBA-like)	GO:0005515 (protein binding)
CmoCh04G013680	3.66291	5.09592	0.0200616	down	Unknown protein	IPR005135 (Endonuclease/exonuclease/phosphatase), IPR015943 (WD40/YVTN repeat-like-containing domain)	GO:0004519 (endonuclease activity), GO:0004527 (exonuclease activity), GO:0005515 (protein binding), GO:0046856 (phosphatidylinositol dephosphorylation), GO:0090305 (nucleic acid phosphodiester bond hydrolysis)
CmoCh04G013880	166.729	1.80061	0.000424038	down	Unknown protein
CmoCh04G014010	4.95229	-6.01005	0.0079351	up	Beta-galactosidase	IPR006101 (Glycoside hydrolase, family 2), IPR008979 (Galactose-binding domain-like), IPR011013 (Galactose mutarotase-like domain), IPR013812 (Glycoside hydrolase, family 2/20, immunoglobulin-like beta-sandwich domain), IPR017853 (Glycoside hydrolase superfamily), IPR023230 (Glycoside hydrolase, family 2, conserved site), IPR023232 (Glycoside hydrolase, family 2, active site)	GO:0004565 (beta-galactosidase activity), GO:0006012 (galactose metabolic process), GO:0006027 (glycosaminoglycan catabolic process), GO:0006687 (glycosphingolipid metabolic process), GO:0009341 (beta-galactosidase complex), GO:0030246 (carbohydrate binding), GO:0046486 (glycerolipid metabolic process)
CmoCh04G014040	393.868	-1.09501	0.0248422	up	Two-component response regulator	IPR011006 (CheY-like superfamily)	GO:0000160 (phosphorelay signal transduction system)
CmoCh04G014050	281.025	-1.49993	0.0052412	up	Unknown protein
CmoCh04G014140	4.17768	5.29025	0.0119328	down	Agglutinin-like protein ALA1, putative isoform 1
CmoCh04G014560	37.7025	-1.90548	0.00473009	up	Cathepsin B-like cysteine proteinase 6	IPR013128 (Peptidase C1A), IPR025660 (Cysteine peptidase, histidine active site), IPR025661 (Cysteine peptidase, asparagine active site)	GO:0006508 (proteolysis), GO:0008234 (cysteine-type peptidase activity)
CmoCh04G015090	417.713	-3.07385	2.9e-12	up	Unknown protein
CmoCh04G015110	1009.2	-1.43236	0.0119363	up	Ribonuclease (3.1.26.-)	IPR012337 (Ribonuclease H-like domain)	GO:0003676 (nucleic acid binding), GO:0004519 (endonuclease activity), GO:0016070 (RNA metabolic process), GO:0090305 (nucleic acid phosphodiester bond hydrolysis)
CmoCh04G015210	141.285	-1.44062	0.00946666	up	EEIG1/EHBP1 protein amino-terminal domain protein	IPR019448 (EEIG1/EHBP1 N-terminal domain)
CmoCh04G015630	3.15518	4.88492	0.0330789	down	Unknown protein
CmoCh04G015750	123.069	-1.4138	0.00468322	up	Unknown protein
CmoCh04G015970	47.2316	-3.22051	0.000193228	up	Unknown protein
CmoCh04G016160	6.80494	4.1568	0.0139479	down	Leucine-rich repeat receptor-like protein kinase family protein	IPR001611 (Leucine-rich repeat)	GO:0003824 (catalytic activity), GO:0005515 (protein binding)
CmoCh04G016170	16.9063	2.57886	0.0233653	down	Plant-specific domain TIGR01570 family protein	IPR006460 (Protein of unknown function DUF617, plant)	GO:0009506 (plasmodesma)
CmoCh04G016320	261.164	1.24007	0.0130008	down	Uridine kinase (2.7.1.48)	IPR006083 (Phosphoribulokinase/uridine kinase), IPR006566 (FBD domain), IPR023577 (CYTH-like domain), IPR027417 (P-loop containing nucleoside triphosphate hydrolase)	GO:0004849 (uridine kinase activity), GO:0005509 (calcium ion binding), GO:0005524 (ATP binding), GO:0005576 (extracellular region), GO:0006206 (pyrimidine nucleobase metabolic process), GO:0009405 (pathogenesis), GO:0009909 (regulation of flower development), GO:0016310 (phosphorylation), GO:0016570 (histone modification), GO:0016773 (phosphotransferase activity, alcohol group as acceptor), GO:0…
CmoCh04G016630	700.906	-1.71912	1.75e-05	up	Unknown protein
CmoCh04G016700	161.494	1.62102	0.000963496	down	Unknown protein
CmoCh04G016820	75.7332	-1.56527	0.0200068	up	Unknown protein
CmoCh04G016850	207.098	-1.84111	0.0020014	up	UPF0392 protein	IPR008166 (Domain of unknown function DUF23), IPR029044 (Nucleotide-diphospho-sugar transferases)	GO:0016020 (membrane)
CmoCh04G016960	59.4036	-1.44641	0.0127455	up	Actin cross-linking protein, putative	IPR007679 (Protein of unknown function DUF569), IPR008999 (Actin cross-linking)
CmoCh04G016970	829.021	-1.43287	0.00231905	up	Pentatricopeptide repeat-containing family protein	IPR002885 (Pentatricopeptide repeat), IPR011990 (Tetratricopeptide-like helical domain)	GO:0004519 (endonuclease activity), GO:0005515 (protein binding), GO:0005739 (mitochondrion), GO:0009507 (chloroplast), GO:0016556 (mRNA modification), GO:0090305 (nucleic acid phosphodiester bond hydrolysis)
CmoCh04G017410	45.382	1.91081	0.0232188	down	50S ribosomal L18-like protein	IPR005484 (Ribosomal protein L18/L5)	GO:0003735 (structural constituent of ribosome), GO:0005840 (ribosome), GO:0006412 (translation), GO:0042254 (ribosome biogenesis)
CmoCh04G017420	23.6521	-3.86096	0.00123218	up	RING/U-box superfamily protein, putative	IPR013083 (Zinc finger, RING/FYVE/PHD-type)	GO:0005515 (protein binding), GO:0008270 (zinc ion binding)
CmoCh04G017560	87.227	1.62126	0.00315269	down	Phosphate transporter PHO1-like protein	IPR004331 (SPX, N-terminal), IPR004342 (EXS, C-terminal)	GO:0016021 (integral component of membrane)
CmoCh04G017570	74.2325	3.2111	7.63e-07	down	Unknown protein
CmoCh04G018080	2.87588	4.7486	0.0429381	down	U-box domain-containing protein 19, putative	IPR013083 (Zinc finger, RING/FYVE/PHD-type), IPR016024 (Armadillo-type fold)	GO:0004842 (ubiquitin-protein transferase activity), GO:0005515 (protein binding), GO:0016567 (protein ubiquitination), GO:0016874 (ligase activity)
CmoCh04G018220	25.4318	5.23281	1.07e-05	down	Unknown protein
CmoCh04G018260	3.50061	-5.56638	0.0442989	up	(Pyrrolidone-carboxylate peptidase) (3.4.19.3)	IPR016125 (Peptidase C15, pyroglutamyl peptidase I-like)	GO:0004650 (polygalacturonase activity), GO:0005576 (extracellular region), GO:0005829 (cytosol), GO:0005982 (starch metabolic process), GO:0005985 (sucrose metabolic process), GO:0006508 (proteolysis), GO:0006635 (fatty acid beta-oxidation), GO:0016920 (pyroglutamyl-peptidase activity), GO:0046482 (para-aminobenzoic acid metabolic process), GO:0071555 (cell wall organization)
CmoCh04G018680	29.9423	1.86245	0.039395	down	Chloroplast sensor kinase	IPR003594 (Histidine kinase-like ATPase, C-terminal domain)	GO:0000155 (phosphorelay sensor kinase activity), GO:0000160 (phosphorelay signal transduction system), GO:0005524 (ATP binding), GO:0009365 (protein histidine kinase complex), GO:0009570 (chloroplast stroma), GO:0009637 (response to blue light), GO:0009965 (leaf morphogenesis), GO:0010155 (regulation of proton transport), GO:0016020 (membrane), GO:0023014 (signal transduction by phosphorylation)…
CmoCh04G018810	24.9434	2.70327	0.00243588	down	Cytochrome P450	IPR001128 (Cytochrome P450)	GO:0005506 (iron ion binding), GO:0016491 (oxidoreductase activity), GO:0020037 (heme binding), GO:0055114 (oxidation-reduction process)
CmoCh04G019000	4.61613	5.42927	0.0184307	down	Short-chain dehydrogenase/reductase family protein	IPR002347 (Glucose/ribitol dehydrogenase)	GO:0005789 (endoplasmic reticulum membrane), GO:0016021 (integral component of membrane), GO:0016126 (sterol biosynthetic process), GO:0045703 (ketoreductase activity), GO:0046520 (sphingoid biosynthetic process), GO:0055114 (oxidation-reduction process)
CmoCh04G019220	56.6386	2.02616	0.0161693	down	Leucine-rich repeat receptor-like serine/threonine-protein kinase	IPR001611 (Leucine-rich repeat), IPR011009 (Protein kinase-like domain), IPR013210 (Leucine-rich repeat-containing N-terminal, type 2)	GO:0004674 (protein serine/threonine kinase activity), GO:0005515 (protein binding), GO:0005524 (ATP binding), GO:0005886 (plasma membrane), GO:0006468 (protein phosphorylation), GO:0009069 (serine family amino acid metabolic process), GO:0016021 (integral component of membrane), GO:0016491 (oxidoreductase activity), GO:0055114 (oxidation-reduction process)
CmoCh04G021540	13.181	-3.12811	0.0064487	up	Regulator of Vps4 activity in the MVB pathway protein, putative	IPR005061 (Domain of unknown function DUF292, eukaryotic)	GO:0006952 (defense response), GO:0044763 (single-organism cellular process), GO:0050789 (regulation of biological process)
CmoCh04G022090	11.3301	-2.98707	0.0374031	up	Nudix hydrolase 17	IPR015797 (NUDIX hydrolase domain-like)	GO:0005739 (mitochondrion), GO:0008152 (metabolic process), GO:0008486 (diphosphoinositol-polyphosphate diphosphatase activity), GO:0046872 (metal ion binding), GO:0052840 (inositol diphosphate tetrakisphosphate diphosphatase activity), GO:0052843 (inositol-1-diphosphate-2,3,4,5,6-pentakisphosphate diphosphatase activity), GO:0052844 (inositol-3-diphosphate-1,2,4,5,6-pentakisphosphate diphosphata…
CmoCh04G022740	1576.12	-1.17775	0.0163629	up	Unknown protein
CmoCh04G022760	2188.64	-1.28564	0.0164426	up	Unknown protein
CmoCh04G022980	3.7506	5.12958	0.0356548	down	Two-component response regulator	IPR011006 (CheY-like superfamily)	GO:0000160 (phosphorelay signal transduction system)
CmoCh04G023090	8.63333	3.98801	0.00824795	down	Plant calmodulin-binding-like protein	IPR012417 (Calmodulin-binding domain, plant)	GO:0005516 (calmodulin binding)
CmoCh04G023690	4.1084	5.26319	0.0115887	down	RNA-binding protein, putative	IPR000467 (G-patch domain), IPR001876 (Zinc finger, RanBP2-type), IPR012677 (Nucleotide-binding alpha-beta plait domain)	GO:0000166 (nucleotide binding), GO:0003676 (nucleic acid binding), GO:0008270 (zinc ion binding)
CmoCh04G024280	21.8931	-2.81131	0.00548382	up	Unknown protein
CmoCh04G024290	51.0856	-3.09683	2.66e-05	up	Phd finger protein, putative	IPR013083 (Zinc finger, RING/FYVE/PHD-type)	GO:0005515 (protein binding), GO:0008270 (zinc ion binding)
CmoCh04G024680	4.38279	-3.96387	0.0491575	up	(Adenine nucleotide alpha hydrolases-like protein) (T17B22.2 protein) (Universal stress protein family protein)	IPR014729 (Rossmann-like alpha/beta/alpha sandwich fold)	GO:0002238 (response to molecule of fungal origin), GO:0006950 (response to stress)
CmoCh04G024780	829.123	-1.5821	0.000133627	up	Unknown protein
CmoCh04G024800	164.2	-2.49927	0.00085391	up	Unknown protein
CmoCh04G025230	1026.53	-1.9824	0.00131605	up	Stay green 1	IPR024438 (Staygreen protein)	GO:0009658 (chloroplast organization)
CmoCh04G025280	115.802	-1.80143	0.00501535	up	F-box/LRR-repeat protein, putative	IPR006553 (Leucine-rich repeat, cysteine-containing subtype)
CmoCh04G025790	12.0045	-3.04545	0.00834575	up	Carboxypeptidase D	IPR000834 (Peptidase M14, carboxypeptidase A), IPR008969 (Carboxypeptidase-like, regulatory domain), IPR014766 (Carboxypeptidase, regulatory domain)	GO:0004181 (metallocarboxypeptidase activity), GO:0006508 (proteolysis), GO:0008270 (zinc ion binding), GO:0010082 (regulation of root meristem growth)
CmoCh04G026040	177.554	1.27162	0.0286004	down	Unknown protein
CmoCh04G026060	1160.53	1.06276	0.0432829	down	CCamK
CmoCh04G027160	6.96191	4.19341	0.0107244	down	Unknown protein
CmoCh04G027190	164.949	1.39595	0.0185199	down	Unknown protein
CmoCh04G027560	7.98865	-3.56641	0.049811	up	Serine/threonine-protein phosphatase (3.1.3.16)	IPR029052 (Metallo-dependent phosphatase-like)	GO:0016787 (hydrolase activity)
CmoCh04G027590	219.95	-1.64471	0.00424853	up	BnaC05g47530D protein	IPR012349 (FMN-binding split barrel)	GO:0010181 (FMN binding), GO:0016491 (oxidoreductase activity), GO:0055114 (oxidation-reduction process)
CmoCh04G027810	150.548	-1.13802	0.011221	up	Unknown protein
CmoCh04G027820	98.7975	1.42691	0.0104144	down	Unknown protein
CmoCh04G028070	21.9627	1.87747	0.0490783	down	beta-1,4-N-acetylglucosaminyltransferase family protein	IPR006813 (Glycosyl transferase, family 17)	GO:0003830 (beta-1,4-mannosylglycoprotein 4-beta-N-acetylglucosaminyltransferase activity), GO:0005794 (Golgi apparatus), GO:0006487 (protein N-linked glycosylation), GO:0016020 (membrane)
CmoCh04G028130	5.54959	-4.32132	0.0187634	up	Sucrase/ferredoxin family protein	IPR009737 (Sucraseferredoxin-like)
CmoCh04G028220	211.538	1.69596	0.0135462	down	Sirohydrochlorin ferrochelatase B	IPR002762 (Cobalamin (vitamin B12) biosynthesis CbiX)	GO:0006979 (response to oxidative stress), GO:0009236 (cobalamin biosynthetic process), GO:0009507 (chloroplast), GO:0016852 (sirohydrochlorin cobaltochelatase activity), GO:0019354 (siroheme biosynthetic process), GO:0046872 (metal ion binding), GO:0051266 (sirohydrochlorin ferrochelatase activity)
CmoCh04G028320	11.5896	3.29921	0.00500535	down	Adenine nucleotide alpha hydrolases-like superfamily protein	IPR006015 (Universal stress protein A)	GO:0002238 (response to molecule of fungal origin), GO:0005737 (cytoplasm), GO:0006950 (response to stress), GO:0008152 (metabolic process), GO:0016787 (hydrolase activity)
CmoCh04G028850	3.46209	5.01405	0.0449167	down	Glutaredoxin family protein	IPR012336 (Thioredoxin-like fold)	GO:0006118 (electron transport), GO:0009055 (electron carrier activity), GO:0015035 (protein disulfide oxidoreductase activity), GO:0045454 (cell redox homeostasis)
CmoCh04G029070	158.128	-3.8559	2.39e-07	up	SPX domain-containing 4-like protein	IPR004331 (SPX, N-terminal)	GO:0005634 (nucleus), GO:0005794 (Golgi apparatus), GO:0005886 (plasma membrane), GO:0006817 (phosphate ion transport), GO:0015114 (phosphate ion transmembrane transporter activity), GO:0016036 (cellular response to phosphate starvation)
CmoCh04G029110	32.4698	2.07847	0.0165982	down	Vesicle transport v-SNARE family protein	IPR007705 (Vesicle transport v-SNARE, N-terminal), IPR010989 (t-SNARE), IPR027027 (GOSR2/Membrin/Bos1)	GO:0005484 (SNAP receptor activity), GO:0005795 (Golgi stack), GO:0006886 (intracellular protein transport), GO:0016020 (membrane), GO:0016192 (vesicle-mediated transport)
CmoCh04G029220	36.0244	2.18925	0.00136294	down	Unknown protein
CmoCh04G029390	784.71	1.71516	0.0227274	down	Unknown protein
CmoCh04G030100	16.0769	1.88907	0.0373137	down	Polyadenylate-binding-interacting protein 2-like protein
CmoCh04G030170	12.0551	3.48555	0.00871787	down	Abscisic acid receptor	IPR019587 (Polyketide cyclase/dehydrase), IPR023393 (START-like domain)	GO:0004872 (receptor activity), GO:0005634 (nucleus), GO:0005737 (cytoplasm), GO:0009738 (abscisic acid-activated signaling pathway), GO:0010427 (abscisic acid binding), GO:0042803 (protein homodimerization activity)
CmoCh04G030380	105.299	1.0235	0.0427557	down	Unknown protein
CmoCh04G030560	3.09058	-5.31033	0.0434756	up	Protease inhibitor/seed storage/lipid transfer family protein	IPR016140 (Bifunctional inhibitor/plant lipid transfer protein/seed storage helical domain)	GO:0008152 (metabolic process)
CmoCh04G030850	16.0667	-2.51903	0.0104874	up	Receptor protein kinase-like protein	IPR001611 (Leucine-rich repeat), IPR003591 (Leucine-rich repeat, typical subtype), IPR011009 (Protein kinase-like domain), IPR011992 (EF-hand domain pair), IPR013320 (Concanavalin A-like lectin/glucanase domain)	GO:0004672 (protein kinase activity), GO:0005509 (calcium ion binding), GO:0005515 (protein binding), GO:0005524 (ATP binding), GO:0006468 (protein phosphorylation), GO:0016491 (oxidoreductase activity)
CmoCh04G031410	461.395	1.31314	0.00167751	down	Unknown protein
CmoCh04G031500	151.699	-1.46323	0.00421125	up	Unknown protein
CmoCh05G000360	61.3593	-3.92122	2.9e-06	up	Trichome birefringence-like 4	IPR025846 (PMR5 N-terminal domain), IPR026057 (PC-Esterase)
CmoCh05G000400	392.012	-2.29358	5.8e-05	up	receptor-like serine/threonine kinase 2	IPR002902 (Gnk2-homologous domain), IPR011009 (Protein kinase-like domain), IPR013320 (Concanavalin A-like lectin/glucanase domain)	GO:0004674 (protein serine/threonine kinase activity), GO:0005524 (ATP binding), GO:0005886 (plasma membrane), GO:0006457 (protein folding), GO:0006857 (oligopeptide transport), GO:0009069 (serine family amino acid metabolic process), GO:0009408 (response to heat), GO:0009506 (plasmodesma), GO:0009644 (response to high light intensity), GO:0016021 (integral component of membrane), GO:0034976 (res…
CmoCh05G000410	62.2555	-1.30416	0.0377271	up	Unknown protein
CmoCh05G000490	3.82909	5.1596	0.0179182	down	Octicosapeptide/Phox/Bem1p domain-containing family protein	IPR000270 (Phox/Bem1p)	GO:0005515 (protein binding)
CmoCh05G000940	60.0516	-3.3242	6.77e-07	up	Mitochondrial carrier protein-like	IPR002067 (Mitochondrial carrier protein), IPR023395 (Mitochondrial carrier domain)	GO:0005743 (mitochondrial inner membrane), GO:0015228 (coenzyme A transmembrane transporter activity), GO:0016021 (integral component of membrane), GO:0035349 (coenzyme A transmembrane transport)
CmoCh05G001030	159.721	1.22932	0.00671174	down	Glycine dehydrogenase decarboxylating protein	IPR020581 (Glycine cleavage system P protein)	GO:0004375 (glycine dehydrogenase (decarboxylating) activity), GO:0005739 (mitochondrion), GO:0006546 (glycine catabolic process), GO:0006563 (L-serine metabolic process), GO:0006566 (threonine metabolic process), GO:0030170 (pyridoxal phosphate binding), GO:0032440 (2-alkenal reductase [NAD(P)] activity), GO:0055114 (oxidation-reduction process)
CmoCh05G001040	93.0283	-1.52198	0.00752204	up	Unknown protein
CmoCh05G001070	359.613	-1.30333	0.00474104	up	Homeobox protein BEL1 homolog	IPR006563 (POX domain), IPR009057 (Homeodomain-like)	GO:0003677 (DNA binding), GO:0006355 (regulation of transcription, DNA-templated), GO:0006520 (cellular amino acid metabolic process), GO:0006631 (fatty acid metabolic process), GO:0006732 (coenzyme metabolic process), GO:0006790 (sulfur compound metabolic process), GO:0008299 (isoprenoid biosynthetic process), GO:0009653 (anatomical structure morphogenesis), GO:0009791 (post-embryonic developmen…
CmoCh05G001250	16.8865	2.69473	0.00507051	down	AP2-like ethylene-responsive transcription factor	IPR016177 (DNA-binding domain)	GO:0003677 (DNA binding), GO:0003700 (sequence-specific DNA binding transcription factor activity), GO:0005667 (transcription factor complex), GO:0045449 (regulation of transcription, DNA-templated)
CmoCh05G001360	580.162	-1.48886	0.00299474	up	Exocyst subunit exo70 family protein G1	IPR001810 (F-box domain), IPR004140 (Exocyst complex protein Exo70), IPR016159 (Cullin repeat-like-containing domain)	GO:0000145 (exocyst), GO:0005515 (protein binding), GO:0006887 (exocytosis)
CmoCh05G001630	62.361	-2.39762	0.000835925	up	Myb-like DNA-binding protein myb-1	IPR009057 (Homeodomain-like), IPR013763 (Cyclin-like)	GO:0000785 (chromatin), GO:0003677 (DNA binding), GO:0003682 (chromatin binding), GO:0005634 (nucleus)
CmoCh05G001840	3.95666	-5.68041	0.00957746	up	Protein kinase	IPR000961 (AGC-kinase, C-terminal), IPR011009 (Protein kinase-like domain), IPR011993 (Pleckstrin homology-like domain)	GO:0004697 (protein kinase C activity), GO:0005524 (ATP binding), GO:0005829 (cytosol), GO:0006468 (protein phosphorylation), GO:0007165 (signal transduction), GO:0009069 (serine family amino acid metabolic process)
CmoCh05G002300	572.76	1.03257	0.0143189	down	Unknown protein
CmoCh05G002420	46.1417	-3.25426	3.66e-05	up	Deoxyuridine 5'-triphosphate nucleotidohydrolase-like protein	IPR008180 (Deoxyuridine triphosphate nucleotidohydrolase/Deoxycytidine triphosphate deaminase), IPR029054 (dUTPase-like)	GO:0000287 (magnesium ion binding), GO:0004170 (dUTP diphosphatase activity), GO:0005829 (cytosol), GO:0006206 (pyrimidine nucleobase metabolic process), GO:0006226 (dUMP biosynthetic process), GO:0006261 (DNA-dependent DNA replication), GO:0006281 (DNA repair), GO:0042802 (identical protein binding), GO:0046080 (dUTP metabolic process)
CmoCh05G003090	112.218	1.25835	0.0145045	down	Cytomatrix protein-related, putative
CmoCh05G003140	10.0224	-2.58305	0.0448348	up	Pathogenesis-related thaumatin family protein	IPR001938 (Thaumatin)
CmoCh05G003160	27.9227	-2.02322	0.00981728	up	Heat Shock Protein 90, endoplasmic reticulum	IPR001404 (Heat shock protein Hsp90 family)	GO:0005524 (ATP binding), GO:0005634 (nucleus), GO:0005739 (mitochondrion), GO:0005774 (vacuolar membrane), GO:0005788 (endoplasmic reticulum lumen), GO:0005886 (plasma membrane), GO:0006094 (gluconeogenesis), GO:0006096 (glycolytic process), GO:0006457 (protein folding), GO:0006499 (N-terminal protein myristoylation), GO:0006833 (water transport), GO:0006972 (hyperosmotic response), GO:0007030 (…
CmoCh05G003220	3.73351	-5.58246	0.0443687	up	tRNA (Ile)-lysidine synthase
CmoCh05G003250	3.58443	5.06392	0.0269311	down	Skp1, putative	IPR001232 (S-phase kinase-associated protein 1-like), IPR011333 (BTB/POZ fold), IPR016072 (SKP1 component, dimerisation)	GO:0006511 (ubiquitin-dependent protein catabolic process), GO:0016301 (kinase activity), GO:0016310 (phosphorylation)
CmoCh05G003360	11.4381	-3.27875	0.00649057	up	L-ascorbate oxidase	IPR008972 (Cupredoxin)	GO:0005507 (copper ion binding), GO:0006118 (electron transport), GO:0008447 (L-ascorbate oxidase activity), GO:0019852 (L-ascorbic acid metabolic process), GO:0055114 (oxidation-reduction process)
CmoCh05G003590	4.56352	-5.91641	0.00359276	up	CCR4-NOT transcription complex family protein	IPR006941 (Ribonuclease CAF1), IPR012337 (Ribonuclease H-like domain)	GO:0003676 (nucleic acid binding), GO:0004535 (poly(A)-specific ribonuclease activity), GO:0005634 (nucleus), GO:0051252 (regulation of RNA metabolic process), GO:0090503 (RNA phosphodiester bond hydrolysis, exonucleolytic)
CmoCh05G003740	6.72953	3.20265	0.0473417	down	Serine-rich protein		GO:0005634 (nucleus)
CmoCh05G003810	17.3537	-3.58553	0.00243466	up	Histone acetyltransferase
CmoCh05G004160	4.06577	-5.77214	0.00689197	up	Allergen Act d 3	IPR006946 (Protein of unknown function DUF642), IPR008979 (Galactose-binding domain-like)
CmoCh05G004440	24.3562	-2.04102	0.0248702	up	microtubule-associated protein 65-8	IPR007145 (Microtubule-associated protein, MAP65/Ase1/PRC1)	GO:0000226 (microtubule cytoskeleton organization), GO:0000910 (cytokinesis), GO:0000922 (spindle pole), GO:0005634 (nucleus), GO:0005737 (cytoplasm), GO:0005874 (microtubule), GO:0007067 (mitotic nuclear division), GO:0008017 (microtubule binding), GO:0045298 (tubulin complex)
CmoCh05G005140	3.37441	4.97765	0.0266967	down	Trehalose 6-phosphate phosphatase (3.1.3.12)	IPR006379 (HAD-superfamily hydrolase, subfamily IIB), IPR023214 (HAD-like domain)	GO:0004805 (trehalose-phosphatase activity), GO:0005982 (starch metabolic process), GO:0005985 (sucrose metabolic process), GO:0005992 (trehalose biosynthetic process), GO:0016311 (dephosphorylation)
CmoCh05G006540	224.331	-2.02562	0.000271949	up	Plant calmodulin-binding-like protein	IPR012417 (Calmodulin-binding domain, plant)	GO:0005516 (calmodulin binding)
CmoCh05G007050	6.90228	3.64894	0.0230961	down	(26S protease regulatory subunit, putative) (3.6.4.3)	IPR003959 (ATPase, AAA-type, core), IPR005937 (26S proteasome subunit P45), IPR027417 (P-loop containing nucleoside triphosphate hydrolase)	GO:0000502 (proteasome complex), GO:0005524 (ATP binding), GO:0005737 (cytoplasm), GO:0006508 (proteolysis), GO:0008233 (peptidase activity), GO:0030163 (protein catabolic process)
CmoCh05G007130	4.14834	-5.73616	0.0335134	up	Oxygen-dependent choline dehydrogenase	IPR000172 (Glucose-methanol-choline oxidoreductase, N-terminal)	GO:0050660 (flavin adenine dinucleotide binding), GO:0055114 (oxidation-reduction process)
CmoCh05G007510	21.4912	2.61164	0.0298538	down	CONSTANS-like zinc finger protein	IPR010402 (CCT domain)	GO:0005515 (protein binding)
CmoCh05G008020	3.46209	5.01405	0.0449167	down	(Lysine-specific demethylase 5A) (Transcription factor jumonji family protein)	IPR003347 (JmjC domain), IPR003349 (JmjN domain), IPR003888 (FY-rich, N-terminal), IPR003889 (FY-rich, C-terminal), IPR004198 (Zinc finger, C5HC2-type)	GO:0005634 (nucleus), GO:0006355 (regulation of transcription, DNA-templated), GO:0006464 (cellular protein modification process), GO:0044723 (single-organism carbohydrate metabolic process), GO:0044763 (single-organism cellular process), GO:0045491 (xylan metabolic process), GO:0071840 (cellular component organization or biogenesis)
CmoCh05G008030	4.20073	-5.82798	0.0265979	up	RNA-binding 42	IPR012677 (Nucleotide-binding alpha-beta plait domain)	GO:0000166 (nucleotide binding), GO:0003676 (nucleic acid binding)
CmoCh05G008480	10.0197	5.53876	0.000534552	down	Membrane transporter D1	IPR005828 (General substrate transporter), IPR020846 (Major facilitator superfamily domain)	GO:0008643 (carbohydrate transport), GO:0016021 (integral component of membrane), GO:0022891 (substrate-specific transmembrane transporter activity), GO:0032440 (2-alkenal reductase [NAD(P)] activity), GO:0055085 (transmembrane transport), GO:0055114 (oxidation-reduction process)
CmoCh05G010060	7.05626	-4.08889	0.0376382	up	Chitin elicitor-binding protein
CmoCh05G010430	3.85284	-5.61594	0.0142537	up	Low temperature and salt responsive protein	IPR000612 (Proteolipid membrane potential modulator)	GO:0016021 (integral component of membrane)
CmoCh05G010550	740.558	1.08819	0.0380796	down	Unknown protein
CmoCh05G010600	2.95436	4.78871	0.039578	down	Cytosol aminopeptidase family protein	IPR011356 (Leucine aminopeptidase/peptidase B)	GO:0004177 (aminopeptidase activity), GO:0005737 (cytoplasm), GO:0006508 (proteolysis), GO:0008235 (metalloexopeptidase activity), GO:0030145 (manganese ion binding)
CmoCh05G010610	1643.18	2.04003	8.24e-05	down	Unknown protein
CmoCh05G011100	7.83365	-4.82198	0.00804927	up	F-box protein PP2-B1	IPR001810 (F-box domain), IPR025886 (Phloem protein 2-like)	GO:0005515 (protein binding)
CmoCh05G011700	3.4797	-5.52863	0.013342	up	GDSL esterase/lipase	IPR013830 (SGNH hydrolase-type esterase domain)	GO:0006629 (lipid metabolic process), GO:0016788 (hydrolase activity, acting on ester bonds)
CmoCh05G012790	4.84439	-4.04923	0.0280552	up	Chitinase 2	IPR017853 (Glycoside hydrolase superfamily), IPR029070 (Chitinase insertion domain)	GO:0005618 (cell wall), GO:0005975 (carbohydrate metabolic process), GO:0006032 (chitin catabolic process), GO:0008843 (endochitinase activity), GO:0009651 (response to salt stress), GO:0009737 (response to abscisic acid), GO:0009753 (response to jasmonic acid), GO:0016998 (cell wall macromolecule catabolic process), GO:0035885 (exochitinase activity)
CmoCh05G012810	41.5894	-3.0049	3.01e-05	up	Chitinase 2	IPR017853 (Glycoside hydrolase superfamily), IPR029070 (Chitinase insertion domain)	GO:0005618 (cell wall), GO:0005975 (carbohydrate metabolic process), GO:0006032 (chitin catabolic process), GO:0008843 (endochitinase activity), GO:0009651 (response to salt stress), GO:0009737 (response to abscisic acid), GO:0009753 (response to jasmonic acid), GO:0016998 (cell wall macromolecule catabolic process), GO:0035885 (exochitinase activity)
CmoCh05G012840	8.10692	-3.749	0.00779103	up	Chitinase 2	IPR017853 (Glycoside hydrolase superfamily), IPR029070 (Chitinase insertion domain)	GO:0005618 (cell wall), GO:0005975 (carbohydrate metabolic process), GO:0006032 (chitin catabolic process), GO:0008843 (endochitinase activity), GO:0009651 (response to salt stress), GO:0009737 (response to abscisic acid), GO:0009753 (response to jasmonic acid), GO:0016998 (cell wall macromolecule catabolic process), GO:0035885 (exochitinase activity)
CmoCh05G013100	7.88014	-4.70242	0.00577848	up	F-box protein	IPR001810 (F-box domain), IPR006553 (Leucine-rich repeat, cysteine-containing subtype)	GO:0005515 (protein binding)
CmoCh05G013620	13.3971	-2.66277	0.0125	up	Lactoylglutathione lyase (4.4.1.5) (Glyoxalase I)	IPR004361 (Glyoxalase I), IPR029068 (Glyoxalase/Bleomycin resistance protein/Dihydroxybiphenyl dioxygenase)	GO:0004462 (lactoylglutathione lyase activity), GO:0005975 (carbohydrate metabolic process), GO:0006090 (pyruvate metabolic process), GO:0009570 (chloroplast stroma), GO:0010319 (stromule), GO:0019243 (methylglyoxal catabolic process to D-lactate), GO:0031977 (thylakoid lumen), GO:0046872 (metal ion binding), GO:0051213 (dioxygenase activity), GO:0055114 (oxidation-reduction process)
CmoCh05G013800	8.00269	-3.66187	0.0344443	up	Acid phosphatase 1	IPR005519 (Acid phosphatase (Class B)), IPR023214 (HAD-like domain)	GO:0003993 (acid phosphatase activity), GO:0006771 (riboflavin metabolic process), GO:0016311 (dephosphorylation), GO:0019497 (hexachlorocyclohexane metabolic process)
CmoCh05G014150	1088.5	1.40268	0.00089462	down	Unknown protein
CmoCh05G014160	9.00432	3.37963	0.0145855	down	Mediator of RNA polymerase II transcription subunit 20	IPR013921 (Mediator complex, subunit Med20)	GO:0001104 (RNA polymerase II transcription cofactor activity), GO:0006357 (regulation of transcription from RNA polymerase II promoter), GO:0016592 (mediator complex)
CmoCh05G014230	25.5642	-4.57902	3.55e-05	up	Strictosidine synthase-like 4	IPR011042 (Six-bladed beta-propeller, TolB-like)	GO:0016114 (terpenoid biosynthetic process), GO:0016844 (strictosidine synthase activity), GO:0042432 (indole biosynthetic process)
CmoCh06G000560	415.014	1.58733	0.00293674	down	MYB transcription factor	IPR001310 (Histidine triad (HIT) protein), IPR009057 (Homeodomain-like), IPR011146 (HIT-like domain), IPR025756 (MYB-CC type transcription factor, LHEQLE-containing domain)	GO:0000785 (chromatin), GO:0003677 (DNA binding), GO:0003682 (chromatin binding), GO:0003824 (catalytic activity)
CmoCh06G000620	9.5278	6.47714	9.73e-05	down	WUSCHEL related homeobox 11	IPR009057 (Homeodomain-like)	GO:0003677 (DNA binding), GO:0044238 (primary metabolic process), GO:0044249 (cellular biosynthetic process), GO:0044699 (single-organism process), GO:1901576 (organic substance biosynthetic process)
CmoCh06G000890	6.73545	-3.47686	0.037542	up	Fatty acid desaturase 2-1	IPR005804 (Fatty acid desaturase, type 1)	GO:0005783 (endoplasmic reticulum), GO:0006633 (fatty acid biosynthetic process), GO:0016717 (oxidoreductase activity, acting on paired donors, with oxidation of a pair of donors resulting in the reduction of molecular oxygen to two molecules of water), GO:0044425 (membrane part), GO:0055114 (oxidation-reduction process)
CmoCh06G001050	137.243	1.49958	0.00373017	down	G-type lectin S-receptor-like serine/threonine-protein kinase	IPR011009 (Protein kinase-like domain)	GO:0004674 (protein serine/threonine kinase activity), GO:0004713 (protein tyrosine kinase activity), GO:0005524 (ATP binding), GO:0009069 (serine family amino acid metabolic process), GO:0009827 (plant-type cell wall modification), GO:0009860 (pollen tube growth), GO:0009966 (regulation of signal transduction), GO:0018108 (peptidyl-tyrosine phosphorylation)
CmoCh06G001970	146.868	-1.25797	0.0145645	up	Unknown protein
CmoCh06G001990	4.03911	5.23654	0.028461	down	Pentatricopeptide repeat-containing family protein	IPR002885 (Pentatricopeptide repeat), IPR011990 (Tetratricopeptide-like helical domain)	GO:0005515 (protein binding)
CmoCh06G002110	3.83276	-4.64793	0.028312	up	Mitochondrial carrier protein, expressed	IPR018108 (Mitochondrial substrate/solute carrier), IPR023395 (Mitochondrial carrier domain)	GO:0005743 (mitochondrial inner membrane), GO:0006839 (mitochondrial transport), GO:0015141 (succinate transmembrane transporter activity), GO:0016021 (integral component of membrane), GO:0071422 (succinate transmembrane transport)
CmoCh06G002530	74.5068	-2.07042	0.00282059	up	Fructokinase-like protein 1	IPR029056 (Ribokinase-like)	GO:0005515 (protein binding), GO:0005634 (nucleus), GO:0005982 (starch metabolic process), GO:0005985 (sucrose metabolic process), GO:0006000 (fructose metabolic process), GO:0006013 (mannose metabolic process), GO:0006364 (rRNA processing), GO:0006399 (tRNA metabolic process), GO:0008865 (fructokinase activity), GO:0009658 (chloroplast organization), GO:0009793 (embryo development ending in seed…
CmoCh06G002540	44.1097	1.74995	0.0116864	down	Yos1-like protein	IPR013880 (Yos1-like)
CmoCh06G002680	13.27	-7.428	5.44e-06	up	Rop guanine nucleotide exchange factor, putative	IPR005512 (PRONE domain)	GO:0005089 (Rho guanyl-nucleotide exchange factor activity), GO:0043087 (regulation of GTPase activity)
CmoCh06G002690	20.9755	-3.23332	0.00350915	up	Rop guanine nucleotide exchange factor 1	IPR005512 (PRONE domain)	GO:0005089 (Rho guanyl-nucleotide exchange factor activity), GO:0005829 (cytosol), GO:0005886 (plasma membrane), GO:0032321 (positive regulation of GTPase activity)
CmoCh06G002910	4.99914	-6.04979	0.00241568	up	Haloacid dehalogenase-like hydrolase	IPR010237 (Pyrimidine 5-nucleotidase), IPR023214 (HAD-like domain)	GO:0008152 (metabolic process), GO:0016787 (hydrolase activity)
CmoCh06G002920	5.0304	-6.07904	0.00798813	up	Scarecrow transcription factor family protein	IPR005202 (Transcription factor GRAS)	GO:0006351 (transcription, DNA-templated)
CmoCh06G002990	194.381	1.75314	0.000460071	down	Unknown protein
CmoCh06G003780	30.0459	3.35775	0.000107483	down	Transmembrane protein, putative
CmoCh06G004290	30.0111	-5.12225	3.2e-06	up	Putative F-box protein PP2-B8	IPR001810 (F-box domain), IPR025886 (Phloem protein 2-like)	GO:0005515 (protein binding), GO:0030246 (carbohydrate binding)
CmoCh06G004360	3.38392	-5.51772	0.0484045	up	Histone deacetylase 2C, putative	IPR007087 (Zinc finger, C2H2)	GO:0003676 (nucleic acid binding), GO:0016070 (RNA metabolic process), GO:0046872 (metal ion binding)
CmoCh06G004380	102.582	-1.46596	0.0197277	up	Unknown protein
CmoCh06G004420	12.4165	2.6016	0.022286	down	Serine/threonine-specific protein kinase CTR1	IPR011009 (Protein kinase-like domain), IPR011991 (Winged helix-turn-helix DNA-binding domain), IPR028324 (Serine/threonine-protein kinase CTR1)	GO:0003700 (sequence-specific DNA binding transcription factor activity), GO:0004674 (protein serine/threonine kinase activity), GO:0005524 (ATP binding), GO:0005634 (nucleus), GO:0005667 (transcription factor complex), GO:0006468 (protein phosphorylation), GO:0009069 (serine family amino acid metabolic process), GO:0009743 (response to carbohydrate), GO:0009873 (ethylene-activated signaling path…
CmoCh06G004580	5.58558	5.70665	0.00268704	down	Growth-regulating factor	IPR014977 (WRC), IPR014978 (Glutamine-Leucine-Glutamine, QLQ)	GO:0005524 (ATP binding), GO:0005634 (nucleus)
CmoCh06G004990	9.43265	3.38348	0.0194641	down	(Lysosomal pro-X carboxypeptidase, putative) (3.4.16.2)	IPR008758 (Peptidase S28), IPR029058 (Alpha/Beta hydrolase fold)	GO:0004180 (carboxypeptidase activity), GO:0006508 (proteolysis), GO:0008236 (serine-type peptidase activity)
CmoCh06G005070	31.5757	1.55023	0.0288613	down	Ovate family protein, putative	IPR006458 (Ovate protein family, C-terminal)
CmoCh06G005090	115.995	1.02912	0.0400436	down	COPII coat assembly protein SEC16, putative		GO:0034645 (cellular macromolecule biosynthetic process), GO:0044763 (single-organism cellular process), GO:0050794 (regulation of cellular process), GO:0090304 (nucleic acid metabolic process)
CmoCh06G005120	13.9217	2.60663	0.0277225	down	Eukaryotic aspartyl protease family protein	IPR001461 (Aspartic peptidase), IPR021109 (Aspartic peptidase domain)	GO:0000271 (polysaccharide biosynthetic process), GO:0004190 (aspartic-type endopeptidase activity), GO:0005576 (extracellular region), GO:0005829 (cytosol), GO:0006508 (proteolysis), GO:0006546 (glycine catabolic process), GO:0009505 (plant-type cell wall), GO:0016020 (membrane)
CmoCh06G005130	40.2234	2.9406	4.06e-05	down	Double Clp-N motif-containing P-loop nucleoside triphosphate hydrolases superfamily protein	IPR004176 (Clp, N-terminal), IPR023150 (Double Clp-N motif), IPR027417 (P-loop containing nucleoside triphosphate hydrolase)	GO:0019538 (protein metabolic process)
CmoCh06G005170	6.74303	-3.45708	0.0197913	up	Late embryogenesis abundant (LEA) hydroxyproline-rich glycoprotein family, putative	IPR004864 (Late embryogenesis abundant protein, LEA-14)	GO:0000165 (MAPK cascade), GO:0002679 (respiratory burst involved in defense response), GO:0005739 (mitochondrion), GO:0006612 (protein targeting to membrane), GO:0009507 (chloroplast), GO:0009862 (systemic acquired resistance, salicylic acid mediated signaling pathway), GO:0009867 (jasmonic acid mediated signaling pathway), GO:0010150 (leaf senescence), GO:0010200 (response to chitin), GO:001031…
CmoCh06G005260	10.9562	-3.83672	0.0180318	up	E3 ubiquitin-protein ligase	IPR013083 (Zinc finger, RING/FYVE/PHD-type), IPR016024 (Armadillo-type fold)	GO:0004842 (ubiquitin-protein transferase activity), GO:0005488 (binding), GO:0016567 (protein ubiquitination)
CmoCh06G005330	175.221	-1.00223	0.0251355	up	Nuclear transcription factor Y subunit A-10, putative	IPR001289 (CCAAT-binding transcription factor, subunit B)	GO:0003700 (sequence-specific DNA binding transcription factor activity), GO:0005667 (transcription factor complex), GO:0045449 (regulation of transcription, DNA-templated)
CmoCh06G005340	26.3008	-1.84532	0.014596	up	Unknown protein
CmoCh06G005390	3.01829	-5.36024	0.0388878	up	Electron carrier/ protein disulfide oxidoreductase	IPR012336 (Thioredoxin-like fold)	GO:0006118 (electron transport), GO:0009055 (electron carrier activity), GO:0015035 (protein disulfide oxidoreductase activity), GO:0045454 (cell redox homeostasis), GO:0055114 (oxidation-reduction process)
CmoCh06G005910	30.3342	1.95113	0.0338827	down	Tetratricopeptide repeat-like superfamily protein isoform 1	IPR011990 (Tetratricopeptide-like helical domain)	GO:0005515 (protein binding), GO:0005742 (mitochondrial outer membrane translocase complex), GO:0005829 (cytosol), GO:0045040 (protein import into mitochondrial outer membrane)
CmoCh06G006400	2.93532	-5.32005	0.0409501	up	Calcium-binding EF-hand family protein	IPR011992 (EF-hand domain pair)	GO:0005509 (calcium ion binding)
CmoCh06G007110	4.57479	-3.9686	0.0486448	up	Unknown protein
CmoCh06G007380	701.79	-2.88834	2.45e-11	up	Cytochrome P450 family protein	IPR001128 (Cytochrome P450)	GO:0004497 (monooxygenase activity), GO:0005506 (iron ion binding), GO:0006118 (electron transport), GO:0009055 (electron carrier activity), GO:0016705 (oxidoreductase activity, acting on paired donors, with incorporation or reduction of molecular oxygen), GO:0020037 (heme binding), GO:0055114 (oxidation-reduction process)
CmoCh06G007480	18.2166	2.83297	0.00504564	down	(Hydroxymethylglutaryl-CoA synthase) (2.3.3.10)	IPR010122 (Hydroxymethylglutaryl-CoA synthase, eukaryotic)	GO:0004421 (hydroxymethylglutaryl-CoA synthase activity), GO:0005829 (cytosol), GO:0006550 (isoleucine catabolic process), GO:0006552 (leucine catabolic process), GO:0006574 (valine catabolic process), GO:0009506 (plasmodesma), GO:0016126 (sterol biosynthetic process), GO:0019287 (isopentenyl diphosphate biosynthetic process, mevalonate pathway), GO:0046950 (cellular ketone body metabolic process)
CmoCh06G008260	4.85909	-6.00292	0.00333033	up	Ethylene responsive transcription factor 1a	IPR016177 (DNA-binding domain)	GO:0003677 (DNA binding), GO:0003700 (sequence-specific DNA binding transcription factor activity), GO:0005634 (nucleus), GO:0005667 (transcription factor complex), GO:0006355 (regulation of transcription, DNA-templated), GO:0045449 (regulation of transcription, DNA-templated)
CmoCh06G008800	30.8476	2.39747	0.00131412	down	Putative serine/threonine-protein kinase/receptor R831	IPR011009 (Protein kinase-like domain)	GO:0000186 (activation of MAPKK activity), GO:0004709 (MAP kinase kinase kinase activity), GO:0005524 (ATP binding), GO:0007178 (transmembrane receptor protein serine/threonine kinase signaling pathway), GO:0009069 (serine family amino acid metabolic process)
CmoCh06G009320	11.3474	-3.04602	0.0100592	up	Calcium-transporting ATPase 9, plasma membrane-type-like protein
CmoCh06G009740	2.77693	-5.1712	0.0337671	up	Albugo candida WGS project CAIX00000000 data, strain Ac Nc2, contig AcNc2_CONTIG_93_length_78878	IPR002058 (PAP/25A-associated), IPR002934 (Nucleotidyl transferase domain), IPR007110 (Immunoglobulin-like domain)	GO:0005515 (protein binding), GO:0008152 (metabolic process), GO:0016779 (nucleotidyltransferase activity)
CmoCh06G009860	9.33724	-2.838	0.0405638	up	Matrix metalloproteinase	IPR021190 (Peptidase M10A), IPR024079 (Metallopeptidase, catalytic domain)	GO:0004222 (metalloendopeptidase activity), GO:0006508 (proteolysis), GO:0008270 (zinc ion binding), GO:0031012 (extracellular matrix), GO:0031225 (anchored component of membrane)
CmoCh06G010010	88.8498	1.61479	0.0122892	down	3-oxoacyl-(Acyl-carrier-protein) reductase	IPR002347 (Glucose/ribitol dehydrogenase)	GO:0000038 (very long-chain fatty acid metabolic process), GO:0004316 (3-oxoacyl-[acyl-carrier-protein] reductase (NADPH) activity), GO:0005835 (fatty acid synthase complex), GO:0006633 (fatty acid biosynthetic process), GO:0006760 (folic acid-containing compound metabolic process), GO:0009409 (response to cold), GO:0009507 (chloroplast), GO:0042335 (cuticle development), GO:0042967 (acyl-carrier…
CmoCh06G010250	10.6328	3.39285	0.0108313	down	ATP synthase subunit delta	IPR000711 (ATPase, OSCP/delta subunit), IPR026015 (F1F0 ATP synthase OSCP/delta subunit, N-terminal domain)	GO:0015986 (ATP synthesis coupled proton transport), GO:0044699 (single-organism process)
CmoCh06G010410	276.993	1.93075	0.00148356	down	Unknown protein
CmoCh06G010560	12.619	-2.36499	0.0436666	up	Indole-3-acetic acid-amido synthetase GH3.5, putative	IPR004993 (GH3 auxin-responsive promoter)	GO:0005737 (cytoplasm), GO:0008152 (metabolic process), GO:0009864 (induced systemic resistance, jasmonic acid mediated signaling pathway), GO:0010046 (response to mycotoxin), GO:0010224 (response to UV-B), GO:0016874 (ligase activity), GO:0019899 (enzyme binding), GO:2000030 (regulation of response to red or far red light)
CmoCh06G010910	3.37441	4.97765	0.0266967	down	Phosphatidylinositol N-acetyglucosaminlytransferase subunit P-like protein	IPR025486 (Domain of unknown function DUF4378)
CmoCh06G011020	29.7213	-1.45068	0.0475242	up	Pectin lyase-like superfamily protein	IPR000743 (Glycoside hydrolase, family 28), IPR011050 (Pectin lyase fold/virulence factor)	GO:0004650 (polygalacturonase activity), GO:0005982 (starch metabolic process), GO:0005985 (sucrose metabolic process)
CmoCh06G011160	16.8718	2.0771	0.031923	down	Acetyl-coenzyme A carboxylase carboxyl transferase subunit alpha	IPR001095 (Acetyl-CoA carboxylase, alpha subunit), IPR011763 (Acetyl-coenzyme A carboxyltransferase, C-terminal), IPR029045 (ClpP/crotonase-like domain)	GO:0003676 (nucleic acid binding), GO:0003989 (acetyl-CoA carboxylase activity), GO:0006090 (pyruvate metabolic process), GO:0006633 (fatty acid biosynthetic process), GO:0009317 (acetyl-CoA carboxylase complex), GO:0009526 (plastid envelope), GO:0016020 (membrane), GO:0016740 (transferase activity), GO:0044434 (chloroplast part)
CmoCh06G011320	790.934	-2.31208	1.65e-05	up	UBX domain-containing protein	IPR003903 (Ubiquitin interacting motif), IPR009060 (UBA-like), IPR029071 (Ubiquitin-related domain)	GO:0005515 (protein binding)
CmoCh06G011400	9.03525	2.32342	0.0493063	down	Myb family transcription factor family protein	IPR009057 (Homeodomain-like)	GO:0000785 (chromatin), GO:0003677 (DNA binding), GO:0003682 (chromatin binding)
CmoCh06G011640	12.8756	3.14926	0.0217721	down	DUF1442 family protein	IPR009902 (Protein of unknown function DUF1442), IPR029063 (S-adenosyl-L-methionine-dependent methyltransferase)
CmoCh06G013410	33.9132	-2.43131	0.0043919	up	(2-oxoglutarate (2OG) and Fe(II)-dependent oxygenase-like protein)	IPR005123 (Oxoglutarate/iron-dependent dioxygenase), IPR026992 (Non-haem dioxygenase N-terminal domain), IPR027443 (Isopenicillin N synthase-like)	GO:0016491 (oxidoreductase activity), GO:0055114 (oxidation-reduction process)
CmoCh06G013420	74.5734	1.78787	0.00123021	down	Actin-related protein 9	IPR004000 (Actin family), IPR008637 (HR-like lesion-inducer)	GO:0006338 (chromatin remodeling), GO:0010228 (vegetative to reproductive phase transition of meristem), GO:0031011 (Ino80 complex)
CmoCh06G013440	118.429	1.30796	0.0111368	down	Unknown protein
CmoCh06G013740	6.12311	-3.87482	0.0232943	up	(Sulfate adenylyltransferase) (2.7.7.4)	IPR002650 (Sulphate adenylyltransferase), IPR014729 (Rossmann-like alpha/beta/alpha sandwich fold), IPR015947 (PUA-like domain)	GO:0000103 (sulfate assimilation), GO:0004781 (sulfate adenylyltransferase (ATP) activity), GO:0006144 (purine nucleobase metabolic process), GO:0009507 (chloroplast)
CmoCh06G013850	624.057	2.80268	2.11e-06	down	Unknown protein
CmoCh06G014210	17.8902	-3.10011	0.0209659	up	Long-chain-fatty-acid--CoA ligase 1	IPR000873 (AMP-dependent synthetase/ligase)	GO:0001676 (long-chain fatty acid metabolic process), GO:0002213 (defense response to insect), GO:0004467 (long-chain fatty acid-CoA ligase activity), GO:0005524 (ATP binding), GO:0006633 (fatty acid biosynthetic process), GO:0006635 (fatty acid beta-oxidation), GO:0007275 (multicellular organismal development), GO:0009514 (glyoxysome), GO:0046861 (glyoxysomal membrane)
CmoCh06G014390	26.5972	1.68138	0.0282707	down	TVP38/TMEM64 family membrane protein		GO:0015824 (proline transport)
CmoCh06G014400	15.6497	3.95842	0.000705663	down	Alpha/beta-Hydrolases superfamily protein isoform 1	IPR013744 (Protein of unknown function DUF1749), IPR029058 (Alpha/Beta hydrolase fold)
CmoCh06G014800	4.36963	-4.87675	0.0216992	up	Always early, putative	IPR009057 (Homeodomain-like), IPR010561 (Protein LIN-9/Protein ALWAYS EARLY)	GO:0000785 (chromatin), GO:0003677 (DNA binding), GO:0003682 (chromatin binding), GO:0007049 (cell cycle), GO:0017053 (transcriptional repressor complex), GO:0044238 (primary metabolic process), GO:0044260 (cellular macromolecule metabolic process)
CmoCh06G015450	258.7	2.06478	9.41e-06	down	Heavy metal transport/detoxification superfamily protein, putative	IPR006121 (Heavy metal-associated domain, HMA)	GO:0030001 (metal ion transport), GO:0046872 (metal ion binding)
CmoCh06G015480	25.1647	-2.73541	0.0125086	up	response regulator 2	IPR009057 (Homeodomain-like), IPR011006 (CheY-like superfamily), IPR017053 (Response regulator, plant B-type)	GO:0000160 (phosphorelay signal transduction system), GO:0000785 (chromatin), GO:0003677 (DNA binding), GO:0003682 (chromatin binding), GO:0016301 (kinase activity), GO:0016310 (phosphorylation)
CmoCh06G016310	89.6541	1.1609	0.0420679	down	Pollen protein Ole E I-like protein	IPR006041 (Pollen Ole e 1 allergen/extensin), IPR006706 (Extensin domain)	GO:0005199 (structural constituent of cell wall), GO:0005618 (cell wall), GO:0009664 (plant-type cell wall organization), GO:0042546 (cell wall biogenesis)
CmoCh06G016330	8.60954	-4.38273	0.00704519	up	Pentatricopeptide repeat (PPR) superfamily protein	IPR012349 (FMN-binding split barrel)	GO:0010181 (FMN binding), GO:0016491 (oxidoreductase activity), GO:0055114 (oxidation-reduction process)
CmoCh06G016490	4.20073	-5.82798	0.0265979	up	Receptor-like serine/threonine-protein kinase	IPR001368 (TNFR/NGFR cysteine-rich region), IPR009091 (Regulator of chromosome condensation 1/beta-lactamase-inhibitor protein II), IPR011009 (Protein kinase-like domain), IPR013320 (Concanavalin A-like lectin/glucanase domain)	GO:0000280 (nuclear division), GO:0000911 (cytokinesis by cell plate formation), GO:0004674 (protein serine/threonine kinase activity), GO:0005524 (ATP binding), GO:0005886 (plasma membrane), GO:0006468 (protein phosphorylation), GO:0007000 (nucleolus organization), GO:0009069 (serine family amino acid metabolic process), GO:0009640 (photomorphogenesis), GO:0009737 (response to abscisic acid), GO…
CmoCh06G016650	6.47654	5.92197	0.00131241	down	WRKY transcription factor-like protein
CmoCh06G016670	5.33171	5.64088	0.0035611	down	Gap junction beta-4 protein isoform 1
CmoCh06G017060	1329.78	-1.6186	0.00134129	up	Peptidyl-prolyl cis-trans isomerase	IPR001179 (Peptidyl-prolyl cis-trans isomerase, FKBP-type, domain), IPR023566 (Peptidyl-prolyl cis-trans isomerase, FKBP-type)	GO:0000413 (protein peptidyl-prolyl isomerization), GO:0003755 (peptidyl-prolyl cis-trans isomerase activity), GO:0006457 (protein folding), GO:0009535 (chloroplast thylakoid membrane), GO:0009543 (chloroplast thylakoid lumen)
CmoCh06G017070	178.603	-1.04464	0.0184858	up	Cytochrome P450, family 51 (Sterol 14-demethylase)	IPR001128 (Cytochrome P450)	GO:0000394 (RNA splicing, via endonucleolytic cleavage and ligation), GO:0005506 (iron ion binding), GO:0005783 (endoplasmic reticulum), GO:0005794 (Golgi apparatus), GO:0005886 (plasma membrane), GO:0006118 (electron transport), GO:0008168 (methyltransferase activity), GO:0008398 (sterol 14-demethylase activity), GO:0009055 (electron carrier activity), GO:0009086 (methionine biosynthetic process…
CmoCh06G017360	217.067	1.43742	0.00105258	down	Respiratory burst oxidase-like protein	IPR000778 (Cytochrome b245, heavy chain), IPR011992 (EF-hand domain pair), IPR013130 (Ferric reductase transmembrane component-like domain), IPR017938 (Riboflavin synthase-like beta-barrel)	GO:0004601 (peroxidase activity), GO:0005509 (calcium ion binding), GO:0005794 (Golgi apparatus), GO:0005886 (plasma membrane), GO:0006804 (peroxidase reaction), GO:0006979 (response to oxidative stress), GO:0007231 (osmosensory signaling pathway), GO:0009408 (response to heat), GO:0016021 (integral component of membrane), GO:0016174 (NAD(P)H oxidase activity), GO:0033500 (carbohydrate homeostasi…
CmoCh07G000360	16.9437	-2.79135	0.00655321	up	Patatin (3.1.1.-)	IPR016035 (Acyl transferase/acyl hydrolase/lysophospholipase)	GO:0016042 (lipid catabolic process), GO:0016787 (hydrolase activity)
CmoCh07G000530	308.048	-4.69466	2.48e-09	up	Germin-like protein 1	IPR001929 (Germin)	GO:0030145 (manganese ion binding), GO:0045735 (nutrient reservoir activity)
CmoCh07G000770	317.312	-3.47989	1.77e-06	up	Unknown protein
CmoCh07G000870	7.72704	3.0767	0.0432084	down	Atp-dependent RNA helicase	IPR001650 (Helicase, C-terminal), IPR014001 (Helicase superfamily 1/2, ATP-binding domain), IPR027417 (P-loop containing nucleoside triphosphate hydrolase)	GO:0003723 (RNA binding), GO:0005524 (ATP binding), GO:0006406 (mRNA export from nucleus), GO:0006606 (protein import into nucleus), GO:0006626 (protein targeting to mitochondrion), GO:0008026 (ATP-dependent helicase activity), GO:0009560 (embryo sac egg cell differentiation), GO:0009640 (photomorphogenesis), GO:0010388 (cullin deneddylation), GO:0017151 (DEAD/H-box RNA helicase binding)
CmoCh07G001150	57.3424	-1.8841	0.0036256	up	Cytochrome P450 family protein	IPR001128 (Cytochrome P450)	GO:0004497 (monooxygenase activity), GO:0005506 (iron ion binding), GO:0016705 (oxidoreductase activity, acting on paired donors, with incorporation or reduction of molecular oxygen), GO:0020037 (heme binding), GO:0055114 (oxidation-reduction process)
CmoCh07G001640	49.8821	1.75263	0.00827763	down	Unknown protein
CmoCh07G001760	32.1594	-2.57133	0.00930938	up	serine/threonine protein kinase 1	IPR020636 (Calcium/calmodulin-dependent/calcium-dependent protein kinase)	GO:0004683 (calmodulin-dependent protein kinase activity), GO:0005515 (protein binding), GO:0005524 (ATP binding), GO:0005886 (plasma membrane), GO:0006468 (protein phosphorylation), GO:0009069 (serine family amino acid metabolic process), GO:0010118 (stomatal movement), GO:0019722 (calcium-mediated signaling)
CmoCh07G001840	31.8343	1.66574	0.0265693	down	Dof zinc finger protein	IPR003851 (Zinc finger, Dof-type)	GO:0003677 (DNA binding)
CmoCh07G001850	36.6912	1.69864	0.0490451	down	Pollen Ole e I family allergen	IPR006041 (Pollen Ole e 1 allergen/extensin)	GO:0005576 (extracellular region)
CmoCh07G002230	35.023	-1.9179	0.0067011	up	Ethylene-responsive transcription factor 4	IPR016177 (DNA-binding domain)	GO:0003677 (DNA binding), GO:0003700 (sequence-specific DNA binding transcription factor activity), GO:0005634 (nucleus), GO:0005667 (transcription factor complex), GO:0006355 (regulation of transcription, DNA-templated), GO:0045449 (regulation of transcription, DNA-templated)
CmoCh07G002250	4.09261	4.19428	0.0347477	down	Auxin-repressed protein	IPR008406 (Dormancyauxin associated)	GO:0005634 (nucleus), GO:0009744 (response to sucrose), GO:0009749 (response to glucose), GO:0009750 (response to fructose)
CmoCh07G002260	37.6954	-1.31363	0.0452484	up	Unknown protein
CmoCh07G002350	64.6807	1.68799	0.00273784	down	Structural constituent of cell wall	IPR006041 (Pollen Ole e 1 allergen/extensin), IPR013783 (Immunoglobulin-like fold)	GO:0005199 (structural constituent of cell wall), GO:0005618 (cell wall), GO:0042546 (cell wall biogenesis)
CmoCh07G002540	15.2135	-3.34592	0.00508409	up	zinc ion binding;DNA binding;helicases;ATP binding;nucleic acid binding	IPR000330 (SNF2-related), IPR001650 (Helicase, C-terminal), IPR013083 (Zinc finger, RING/FYVE/PHD-type), IPR027417 (P-loop containing nucleoside triphosphate hydrolase)	GO:0003677 (DNA binding), GO:0005515 (protein binding), GO:0005524 (ATP binding), GO:0008270 (zinc ion binding)
CmoCh07G002560	235.939	-2.73022	5.32e-07	up	Glucose-fructose oxidoreductase domain-containing protein 2, putative
CmoCh07G002570	5.20374	4.64357	0.0128671	down	Unknown protein
CmoCh07G002580	335.001	-2.62428	7.49e-08	up	BEST plant protein match is: (TAIR:plant.1) protein, putative
CmoCh07G002860	3.16328	-5.36999	0.0378495	up	receptor kinase 3	IPR002902 (Gnk2-homologous domain), IPR011009 (Protein kinase-like domain), IPR013320 (Concanavalin A-like lectin/glucanase domain)	GO:0004672 (protein kinase activity), GO:0005524 (ATP binding), GO:0006468 (protein phosphorylation)
CmoCh07G002870	188.864	-2.22028	0.000685104	up	(UDP-3-O-acylglucosamine N-acyltransferase) (2.3.1.-)	IPR011004 (Trimeric LpxA-like)	GO:0008780 (acyl-[acyl-carrier-protein]-UDP-N-acetylglucosamine O-acyltransferase activity), GO:0009103 (lipopolysaccharide biosynthetic process), GO:0009245 (lipid A biosynthetic process), GO:0015940 (pantothenate biosynthetic process), GO:0042967 (acyl-carrier-protein biosynthetic process)
CmoCh07G003130	208.949	-1.19171	0.0123419	up	Wall-associated receptor kinase 3-like protein	IPR025287 (Wall-associated receptor kinase galacturonan-binding domain)	GO:0030247 (polysaccharide binding)
CmoCh07G003170	91.0834	-1.99986	0.00703473	up	Leucyl-tRNA synthetase		GO:0003824 (catalytic activity), GO:0006412 (translation), GO:0034660 (ncRNA metabolic process), GO:0044699 (single-organism process)
CmoCh07G003390	3.46407	-5.50563	0.0286236	up	ubiquitin protein ligase 5	IPR000569 (HECT), IPR029071 (Ubiquitin-related domain)	GO:0004842 (ubiquitin-protein transferase activity), GO:0005515 (protein binding), GO:0008152 (metabolic process), GO:0016567 (protein ubiquitination), GO:0044699 (single-organism process)
[truncated: 782 more rows]

## Sheet: Table S7
Supplementary Table S7. Top 10 GO enrichment categories for 390 upregulated DEGs in pumpkin leaves under chilling stress.
GO terms	GO ID	Description	out (249)	All (17619)	pvalue	p.adjust	Genes
[truncated: 28 more rows]

## Sheet: Table S8
Supplementary Table S8. KEGG enrichment of 390 upregulated DEGs in pumpkin leaves.
KEGG_A_class	KEGG_B_class	Pathway	out (122)	All (6529)	Pvalue	Qvalue	Pathway ID	Genes	K_IDs
[truncated: 73 more rows]

## Sheet: Table S9
Supplementary Table S10. Top 10 GO enrichment categories of 620 upregulated DEGs in pumpkin roots under chilling stress.
[truncated: 32 more rows]

[truncated: 5 more sheets: Table S10, Table S11, Table S12, Table S13, Table S14]
